# Supplementary material for: Parental absence predicts suicide ideation through emotional disorders
Source: PLoS One. 2017 Dec 7;12(12):e0188823. doi: 10.1371/journal.pone.0188823 (PMC5720745; doi:10.1371/journal.pone.0188823)
Supplement: S2 File — (XLSX) [file pone.0188823.s002.xlsx]

## Sheet: data_all
school	grade	class	sex	age	sibling	fa_education	mo_education	economic	live_with_parent	A_AnxietyS43	A_AnxietyS44	A_AnxietyS45	A_AnxietyS46	A_AnxietyS47	A_AnxietyS48	A_AnxietyS49	A_AnxietyIs50	A_AnxietyIs51	A_AnxietyIs52	A_AnxietyIs53	A_AnxietyIs54	A_AnxietyIs55	A_AnxietyIs56	A_AnxietyIs57	A_AnxietyH58	A_AnxietyH59	A_AnxietyS60	A_AnxietyH61	A_AnxietyH62	A_AnxietyIs63	A_AnxietyH64	A_AnxietyH65	A_AnxietyH66	C_AnxietyP1	C_AnxietyP2	C_AnxietyP3	C_AnxietyP4	C_AnxietyP5	C_AnxietyP6	C_AnxietyP7	C_AnxietyP8	C_AnxietyP9	C_AnxietyP10	C_AnxietyP11	C_AnxietyP12	C_AnxietyH13	C_AnxietyS14	D_Depression1	D_Depression2
?????	9	10	2	15	1	3	3	2	2	1	1	1	1	1	1	1	1	1	1	2	5	1	1	1	1	1	2	1	5	1	1	5	5	2	1	1	1	1	1	1	1	1	1	2	1	1	1	1	1
?????	9	10	1	15	3	2	2	2	2	5	2	2	4	5	5	1	1	1	1	1	5	1	1	5	2	4	5	4	2	2	1	2	2	3	2	2	2	2	2	2	2	2	2	2	1	1	3	1	2
?????	9	10	1	15	1	2	2	2	2	4	4		4	4	2	2	4	4	1	2	4	2	4	4	4	4	4	4	4	4	4	4	4	3	2	2	2	2	3	2	2	4	3	3	2	1	2	3	3
?????	9	10	1	15	1	2	2	2	2	4	2	2	1	4	4	1	1	1	1	1	2	1	1	5	4	5	4	4	5	1	1	5	4	2	1	3	2	3	1	1	2	3	3	3	1	1	3	3	3
?????	9	10	2	16	1	4	4	2	4	5	5	5	5	5	5	1	1	1	1	5	1	1	5	5	5	5	5	5	5	5	5	5	5	4	1	2	3	2	4	1	2	2	1	1	1	4	3	4	1
?????	9	10	1	15	1	2	2	2	2	2	4	2	2	2	2	1	1	1	1	1	1	1	4	4	4	4	4	4	5	5	2	5	4	3	3	2	2	1	1	1	2	1	1	2	1	2	2	3	2
?????	9	10	2	15	1	2	2	2	2	2	1	2	1	1	4	2	1	1	1	1	5	1	2	4	4	4	4	3	4	1	3	3	4	2	2	2	2	1	1	3	2	1	2	2	1	1	2	1	1
?????	9	10	2	15	1	2	2	2	3	3	3	5	1	1	1	4	1	1	1	1	5	1	5	1	5	1	5	1	1	1	5	5	1	4	2	2	2	4	4	4	4	4	2	4	1	1	4	1	3
?????	9	10	2	15	1	3	3	2	2	5	5	1	5	3	5	2	1	1	1	1	5	5	4	4	4	4	5	3	1	4	1	5	1	4	3	2	1	3	4	2	3	1	2	2	2	3	4	4	3
?????	9	10	1	15	2	3	3	2	2	4	4	4	3	3	5	2	1	1	1	4	3	3	1	3	3	3	5	4	5	2	2	4	4	4	3	3	4	2	2	3	3	4	4	2	2	2	3	3	3
?????	9	10	1	15	3	3	3	2	2	4	4	4	3	3	4	3	2	3	2	3	4	2	2	3	3	4	4	3	3	4	3	3	3	4	4	2	3	2	2	2	3	3	2	3	2	3	3	3	2
?????	9	3	1	15	1	2	2	2	2	4	5	4	1	1	2	5	5	2	1	5	5	1	2	4	5	5	5	5	4	5	5	5	1	3	3	1	1	2	1	2	4	3	1	4	4	3	4	4	1
?????	9	3	1	16	1	3	2	2	2	3	3	3	3	5	5	1	4	3	1	1	2	1	5	5	4	4	5	4	2	2	3	2	3	2	2	2	2	2	2	1	2	4	1	4	3	3	4	2	3
?????	9	3	1	16	3	2	1	3	4	5	5	5	5	5	5	1	1	1	5	1	5	1	5	1	5	5	5	5	5	1	1	5	1	1	1	4	1	4	1	1	1	4	1	1	1	1	1	1	4
?????	9	3	1	15	1	2	2	2	2	1	1	1	1	1	4	1	4	1	4	5	5	1	1	5	5	5	5	5	4	4	1	4	4	2	2	2	2	2	1	1	2	1	1	1	1	3	3	2	1
?????	9	3	1	16	1	3	2	2	3	3	3	4	4	4	4	2	1	1	5	2	4	1	4	2	4	3	4	4	1	1	1	2	1	3	4	3	2	1	4	2	3	2	2	2	3	2	4	3	2
?????	9	3	2	16	2	3	2	2	2	5	5	5	3	5	5	1	1	1	1	1	1	1	1	1	4	4	5	5	3	1	1	5	5	3	2	2	2	2	2	2	2	4	2	2	2	2	2	3	1
?????	9	3	2	16	1	1	1	3	2	4	3	5	4	4	4	4	4	4	4	4	4	4	4	4	4	4	4	4	1	4	5	2	1	4	4	4	4	2	2	3	3	3	1	2	1	1	3	3	2
?????	9	3	2	15	2	2	2	2	2	5	5	1	1	1	1	1	1	1	1	1	1	1	1	3	5	5	4	3	3	1	1	5	3	3	2	2	2	1	1	1	3	3	2	2	1	3	3	3	3
?????	9	3	2		2	3	3	2	2	5	5	5	5	5	5	5	5	1	5	5	1	5	5	5	5	1	5	5	5	1	5	5	5	4	4	4	4	4	4	4	4	4	4	4	4	4	4	4	4
?????	9	3	1	15	2	2	2	2	2	4	4	5	4	4	4	2	2	4	4	1	5	4	1	2	4	4	5	5	2	1	4	1	4	3	3	2	3	2	1	3	2	3	2	2	1	1	3	3	3
?????	9	3	2		1	3	3	1	4	1	1	1	1	1	1	1	1	1	1	1	4	1	1	4	2	4	2	3		1	1	1	2	1	2	2	2	4	3	3	1	4	3	4	2	4	3	4	1
?????	9	3	1	15	1	2	2	2	2	3	3	2	3	3	4	1	1	1	1	1	1	1	5	1	5	2	5	1	5	1	1	2	4	2	1	1	2	1	1	2	3	4	1	4	1	1	3	1	2
?????	9	3	1	16	1	2	3	2	4	5	5	5	5	5	5	3	1	1	1	5	5	1	1	1	1	1	5	1	5	1	1	5	5	4	2	4	4	3	1	2	3	4	1	1	1	1	4	4	1
?????	9	3	1	15	2	2	2	2	4	2	5	2	3	3	1	1	2	3	1	5	4	1	4	2	3	2	5	2	2	1	4	1	1	3	2	4	4	2	4	1	4	2	4	1	3	1	4	3	1
?????	9	3	1	16	1	2	2	2	4	2	4	5	2	4	1	2	1	1	1	1	1	1	1	1	2	4	5	2	5	1	1	5	1	3	2	2	2	3	1	1	3	1	3	4	1	3	2	3	4
?????	9	8	2	15	1	2	2	2	4	1	1	5	4	3	4	5	5	5	1	1	3	5	5	5	2	3	5	5	5	1	1	4	5	3	4	4	4	4	1	2	3	2	4	4	1	4	2	1	4
?????	9	8	1	1	2	2	2	2	2	5	5	1	5	5	1	1	1	1	1	5	1	1	1	3	5	5	5	1	1	1	1	5	1	2	3	2	2	2	2	1	2	2	3	1	1	1	2	2	2
?????	9	8	2	15	1	1	2	3	4	2	2	3	1	1	1	1	1	3	1	4	1	1	2	3	3	3	4	5	2	1	1	3	5	2	2	1	3	2	3	2	2	3	2	2	3	2	2	2	3
?????	9	8	1		1	3	3	2	2	4	4	2	4	4	4	2	4	2	4	2	4	2	1	2	2	2	5	3	3	2	3	4	4	3	2	2	2	1	1	1	2	3	2	3	1	2	3	3	2
?????	9	8	2	16	1	3	3	2	2	3	3	2	3	5	5	2	2	3	5	3	3	2	1	3	5	4	5	5	5	5	3	5	5	2	3	2	3	2	3	1	3	1	4	2	1	2	3	1	4
?????	9	8	2	16	1	2	2	2	2	5	5	1	1	4	5	1	2	1	1	1	1	1	3	5	5	5	5	5	5	1	1	5	5	4	4	4	4	4	2	4	4	4	4	4	4	4	4	4	1
?????	9	8	2	15	1	1	1	2	2	3	4	5	5	4	5	4	1	1	1	2	4	2	4	4	4	4	5	3	2	2	2	4	4	3	2	3	2	2	1	2	1	1	2	2	2	2	4	2	3
?????	9	8	2	15	1	3	3	2	3	4	2	2	2	1	1	1	3	2	1	2	4	1	1	1	3	3	2	5		1	2	4	4	3	3	3	3	3	3	3	3	3	3	3	3	3	3	3	3
?????	9	8	1	16	1	3	2	2	2	4	4	2	4	4	4	3	2	1	1	5	5	1	4	5	5	3	5	4	3	4	4	4	3	2	3	1	2	2	2	2	2	1	2	2	1	4	3	3	3
?????	9	8	1	15	1	2	2	2	2	4	4	1	1	1	1	1	1	1	1	1	5	1	5	1	1	5	5	5	1	2	1	4	2	2	1	1	1	1	1	1	1	1	1	1	1	1	1	1	1
?????	9	8	1	16	1	2	3	2	2	1	1	1	2	2	1	1	1	2	1	1	5	1	4	2	1	1	5	2	1	1	2	3	1	2	1	1	1	1	1	1	3	2	1	1	1	1	2	1	2
?????	9	8	1	16	1	2	2	2	2	5	5	5	5	5	5	1	5	5	5	5	5	1	5	5	5	5	5	3	2	2	1	2	1	3	3	2	2	2	2	2	2	2	2	2	1	2	3	3	3
?????	9	7	1	15	1	1	1	2	2	5	5	3	5	5	5	1	1	1	1	1	3	1	1	3	4	1	5	1	2	5	3	1	3	2	1	2	3	4	4	2	3	4	2	4	1	1	3	4	1
?????			1		1	2	2	1	3	5	5	4	5	5	5	2	4	2	4	1	4	2	4	1	4	2	5	5	3	1	1	1	2	2	4		2	2	4		2	4		3		2	4	1
?????	9	7	1	15	2	3	3	2	4	2	2	3	3	3	1	1	1	1	1	1	1	1	4	1	4	5	3	1	4	1	1	1	4	2	1	2	2	3	1	1	1	4	1	3	1	1	4	2	1
?????			2	16	1	3	2	2	2	3	3	4	1	3		1	1	1	1	1	1	1	1	2	2	2	4	2	1	1	3	2	2	3	2	2	2	3	3	2	2	1	2	2	1	2	2	3	1
?????	9	7	1		1	2	3	3	2	4	4	3	3	4	5	1	1	5	1	1	3	1	1	1	5	5	5	5	1	1	3	2	2	3	3	2	3	2		3	4		3	3	2	2	3	2	1
?????	9	7	2		1	3	1	2	4	1	1	1	1	2	4	1	1	1	1	2	5	1	1	1	2	4	5	3	3	1	1	3	3	3	3	3	3	3	1	1	1	1	1	1	1	1	2	2	2
?????	9	7	2	15	1	3	3	2	2	3	3	3	3	3	3	3	2	3	1	4	5	1	3	3	4	2	4	4						3	3	3	3	3	3	3	3	3	3	3	2	3	3	2	2
?????	9	7	1	15	3	4	3	2	2	3	3	1	5	4		1	1	1	1	3	5	1	5	4	4	2	1	5	4	1	1	5	4	3	2	2	2	2	2	2	2	1	2	1	1	2	2	2	2
?????	9	7	2	17	1	2	2	2	2	4	4	5	2	4	4	1	4	2	5	4	1	1	4	3	5	2	5	3	1	5	5	2	3	2	2	2	2	4	3	4	4	2	2	2	2	4	4	2	1
?????	9	7	2	15	1	2	2	2	2	4	4	4	3	4	4	4	3	1	1	1	4	1	1	2	4	4	4	4	1	1	4	3	4	2	2	2	3	3	4	3	3	2	2	2	2	2	2	3	3
?????	9	7	2	15	1	3	2	2	2	5	5	5	5	5	5	1	1	1	1	1	5	4	5	1	5	5	5	5	5	1	5	1	1	3	3	3	3	3	3	3	3	3	3	3	3	4	3	3	3
?????	9	7	2	15	1	2	2	2	2	5	5	5	5	5	5	5	5	5	1	5	5	5	1	1	5	5	5	5	5	1	1	5	5	4	4	4	4	4	4	4	4	4	4	4	4	4	4	4	4
?????	9	7	2	15	2	2	2	2	4	5	5	3	5	5	5	5	5	5	5	5	5	5	5	5	5	5	5	5	5	5	5	5	5	3	2	2	2	1	3	3	2	1	1	3	1	4	4	3	2
?????	9	7	2	15	1	3	3	2	3	1	1	1	1	1	2	1	1	1	1	1	1	1	1	2	3	1	5	3	1	1	1	1	1	3	1	2	3	1	4	1	2	4	1	1	1	1	2	1	3
?????	9	7	2	15	1	2	2	2	2	2	2	5	2	4	5	2	2	2	1	1	2	2	4	2	4	3	5	5	3	4	5	4	4	3	3	3	3	2	1	2	3	2	3	3	2	2	3	1	2
?????	9	1	1	16	1	2	2	2	2	4	4	4	4	4	4	2	2	2	2	1	3	1	2	1	5	4	3	3	3	1	1	4	4	3	3	2	2	3	3	3	4	1	3	1	1	1	2	4	1
?????	9	1	1	15	1	4	3	2	3	4	4	4	4	4	5	1	2	1	1	1	5	1	5	2	4	5	5	5	5	1	3	5	5	4	3	3	3	3	3	2	3	2	2	2	2	2	3	4	3
?????	9	1	2	15	1	2	2	2	4	5	5	5	5	5	5	5	1	1	1	1	5	1	1	1	2	3	5	4	1	1	3	1	1	3		2	2	1	3	2	3	2	2	3	1	2	4	2	2
?????	9	1	1	15	2	2	2	2	2	5	5	2	1	5	5	2	2	4	1	1	4	1	4	1	4	4	5	4	4	1	1	1	4	3	4	1	3	3	3	3	3	4	1	2	2	2	3	3	4
?????	9	1	1	15	1	3	3	2	2	2	2	2	4	4	5	2	4	2	1	3	5	1	3	4	4	5	5	3	3	2	3	4	4	3	2	1	4	4	1	2	3	2	3	4	4	3	4	4	1
?????	9	1	1	15	1	4	4	2	2	4	4	3	4	4	4	1	1	1	1	1	3	2	1	2	2	3	4	1	1	1	1	2	1	4	4	3	3	3	4	4	4	2	3	2	2	4	2	2	4
?????	9	1	1	16	2	3	3	2	2	4	4	4	4	4	4	2	2	2	1	2	2	2	4	4	2	4	4	4	2	2	2	2	1	2	1	2	2	1	1	1	1	1	1	1	1	1	3	3	2
?????		1	1	15	1	1	2	2	4	4	4	4	4	4	4	2	2	2	1	2	2	2	1	2	4	4	4	4	4	4	4	4	4	2	2	2	2	2	2	2	2	2	2	2	2	2	2		3
?????	9	1	2	15	1	2	2	2	2	4	3	3	3	2	4	2	1	3	2	1	5	1	4	1	4	3	5	5	3	1	2	2	4	2	1	2	2	2	1	1	2	3	1	1	1	3	1	2	2
?????	9	1	1	15	1	2	2	2	2	5	5	2	4	5	5	2	4	2	1	5	2	1	5	2	4	5	5	5	2	5	5	2	5	4	4	2	3	2	1	1	2	2	3	1	1	1	2	1	2
?????	9	1	1	15	1	2	2	2	3	5	5	2	3	4	2	5	2	2	1	1	2	1	3	1	1	2	3	4	4	3	3	5	4	2	2	2	1	1	1	2	3	1	2	2	1	1	1	3	2
?????	9	1	1	16	3	2	2	2	2	5	5	4	5	5	5	3	5	1	5	3	3	2	4	1	3	1	4	1	5	5	1	5	5	3	2	2	2	2	2	4	2	2	2	2	2	1	2	2	2
?????	9	1	2	15	2	2	2	2	4	3	3	5	5	5	5	1	1		3	1	1	1	1	1	3	3	4	3	2	3	1	2	1	2	1	1	4	4	3	3	3	2	1	1	1	1	2	3	1
?????	9	1	2	16	1		3	2	2	1	1	2	1	2	2	1	1	2	1	1	2	1	1	2	4	4	4	2	4	1	1	4	4	3	2	2	1	1	1	2	2	1	2	2	1	1	2	2	2
?????	9	1	2	15	1	2	2	2	3	2	2	2	1	2	4	1	1	1	1	4	4	2	2	3	4	3	4	4	4	2	3	4	4	3		2	1	1	2	2		2	1	3	2	4	2	3	2
?????	9	4	2	15	1	2	2	2	2	4	5	4	4	4	4	1	4	1	1	4	4	4	4	4	4	4	4	4	1	1	4	4	4	2	2	2	2	2	2	2	2	2	3	3	2	3	2	2	3
?????	9	4	2	15	3	3	1	2	3	1	1	1	1	1	1	1	1	1	1	1	1	1	5	5	1	1	1	1	1	1	1	1	1	1	1	1	1	1	1	1	1	1	1	1	1	1	1	2	4
?????	9	4	1		2	5	4	2	4	3	4	3	4	4	4	4	1	1	1	3	3		3	3	3	4	3	3	2	1	2	2	3	2	1	2	1	2	1	1	2	2	1	1	3	1	4	1	2
?????	9	4	1	16	1	3	3	3	2	5	5	1	1	5	5	3	3	3	1	5	1	1	1	1	3	3	1	1	5	1	1	5	5		2		2	1			1			1	3	2	1	4	1
?????	9	4	1	16	1	2	2	2	3	2	2	2	2	2	2				1	2	3	2	3	2	3	4	4	4	2	1	2	2	1	2	2	3	3	2	2	3	2	3		2		3	2	3	2
?????	9	4		16	4			2	2	1	1	3	2	2	3	1	1	1	1	1	1	2	1	2	3	5	3	3	1	2	3	4	5	1		1	1	2		2	3		3	3	4	4		3	3
?????	9	4	1	15	1	3	1	2	4	4	4	4	4	3	4	2	2	2	2	2	3		4	3	4	2	3	2	2	1	2	1	1	4	3	2	4	1	2	3	2	3	3	4	2	3	4	1	2
?????	9	5	2	15	1	2	3	2	2	5	5	4	5	5	5	3	1	5	1	1	5	1	4	1	1	5	5	5	5	1	1	1	1	2	2	3	2	1	1	1	3	1	1	3	1	1	4	2	1
?????	9	6	1	16	1	3	2	2	2	2	4	4	4	4	4	2	1	1	1	2	2	1	1	2	4	4	5	5	1	1	1	4	4	2	2	2	3	3	3	2	2	4	2	2	1	2	2	2	2
?????	9	6	1	16	2	3	3	2	2	2	2	1	1	4	4	2	4	2	1	2	4	2	4	2	4	4	5	4	2	1	3	2	2	2	1	2	1	1	1	1	1	1	1	1	1	1	2	1	1
?????	9	6	1		1	4		2	4	4	4	2	1	4	4	1	2	1	1	3	5	1	5	3	4	3	5	3	5	2	5	5	5	4	3	2	2	2	1	3	3	3	3	2	2	2	4	4	3
?????	9	6	2	15	1	2	2	2	2	1	1	1	1	1	1	1	1	1	1	1	1	1	1	1	1	1	4	2	1	2	1	1	1	2	2	2	2	2	1	2	2	1	2	2	1	1	1	3	2
?????			2	15	1	3	2	1	2	5	5	1	5	5	5	1	5	5	1	2	5	2	2	2	5	5	4	2	5	1	1	5	4	2	3	3	2	2	3	3	2	2	2	3	2	4	4	3	2
?????	9	2	1	15	2	2	2	2	2	5	5	5	5	5	5	1	3	1	3	3	5	1	5	3	5	5	5	3	1	1	3	4	3	2	3		1	1	4	1	4	4	2	4	2	1	2	3	2
?????			2	16	1	2	2	2	2	4	5	4	4	4	4	2	3	2	4	3	4	2	3	4	4	4	1	3	4		2	4	3	2		3	2	1	1	2	2	4	2	3	2	2	4	3	4
?????	9	2	2	16	1	2	3	3	4	3	1	1	1	3	1	1	1	1	1	3	1	1	1	1	5	3	5	3	1	1	3	1	2	1	1	2	2	1	1	1	2	1	1	1	1	1	1	1	1
?????	9	2	1	15	1	3	1	2	2	4	4	4	4	4	4	2	2	2	1	1	5	1	2	2	5	2	4	2	2	2	2	4	4	2	2	2	2	2	3	2	2	1	1	2	1	1	2	3	3
?????	9	2	2	15	3	2	2	3	2	4	4	4	4	4	4	3	5	4	1	4	1	4	4	4	4	3	5	4	5	1	3	4	4	3	3	3	2	2	4	2	4	2	1	4	2	4	3	3	1
?????	9	2	1	16	1	2	2	2	2	5	5	5	5	5	5	2	4	1	1	5	5	1	5	5	5	4	5	4	2	5	1	5	5	3	2	2	2	2	1	2	3	3	1	1	2	2	2	3	2
?????	9	2	2	15	1	2	2	2	4	4	4	4	4	4	4	1	1	1	5	4	5	1	5	3	5	5	5	5	4	1	1	4	2	3	2	3	2	2	3	2	2	3	1	2	1	2	3	1	2
?????	9	2	1	15	1	2	4	2	4	1	2	1	3	5	5	1	3	1	1	1	1	1	1	1	5	5	5	3	2	1	5	1	3	2	1	2	1	2	1	3	1	1	1	1	1	1	3	2	2
?????			1	16	2	3	2	2	4	4	2	4	5	5	5	4	3	2	2	2	2	1	2	3	3	4	5	3	2	1	3	2	4	3	3	2	3	1	3	3	3	4	2	2	2	1	2	2	3
?????	9	2	1	16	1	2	1	2	2	4	1	2	1	4	3	1	4	3	1	5	5	3	2	5	5	4	5	4	5	1	4	5	3	3	3	1	2	1	1	1	1	1	1	2	1	1	2	2	1
?????	9	9	1	15	1	3	2	2	2	1	1	3	1	1	5	3	1	1	1	3	1	1	1	1	5	3	2	1	5	1	3	4	3	1	1	1	1	1	1	1	1	1	1	1	1	1	1	1	1
?????	9	9	2	15	1	2	2	2	4	5	5	5	5	1	5	4	1	1	1	1	5	1	4	5	5	4	5	5	1	1	1	2	5	2	3	1	4	3	1	4	1	3	2	3	4	2	1	1	2
?????	9	9	1	15	1	4	4	2	4	1	1	4	4	2	2	1	1	1	1	1	1	1	1	1	1	5	1	4	3	1	1	3	4	2	2	3	3	3	2	2	2	4	1	1	1	1	3	2	4
?????	9	9	2	16	2	2	2	2	2	5	5	5	5	5	5	1	5	5	1	5	1	1	2	5	5	5	5	5	4		5	5	4	4	1	3	3	4	3	3	3	3	3	3	3	3	3	4	4
?????	9	9	2	15	1	2	2	2	2	3	3	5	4	4	5	1	1	1	1	1	1	1	1	1	5	1	1	3	1	1	5	1	1	4	1	1	2	2	1	2	2	1	1	4	1	1	2	3	1
?????	9	9	2	16	2	2	2	2	2	3	2	3	3	2	1	1	3	4	3	2	2	3	4	1	1	1	2	3	1	2	3	4	5	3	1	1	3	1	2	1	2	1	1	1	1	1	2	3	1
?????	9	9	1	15	1	3	3	2	2	5	5	3	5	5	5	3	1	1	1	1	5	1	5	1	5	1	1	1	5	1	1	5	5	2	1	2	2	4	3	2	4	3	2	3	4	4	1	1	4
?????	9	9	1	15	2	2	2	2	2	5	5	1	1	1	5	1	1	1	1	1	5	1	5	5	5	5	5	5	5	1	3	2	5	3	2	1	2	1	3	4	4	1	2	2	1	1	4	4	4
?????	9	9	2	15	2	3	2	2	2	4	4	5	4	5	5	4	2	3	1	1	3		1	2	5		5	5	5	1	5	4	4	3	1	2	3	1	3	4	4	3	1	3	4	2	3	1	2
?????	9	9	1	16	1	2	1	3	4	2	1	5	1	1	2	1	1	1	1	1	1	1	1	1	4	4	2	1	3	1	1	3	3	4	1	4	4	4	3	3	3	4	3	4	3	1	1	3	4
?????	9	9		17	2			3	4	3	3	3	3	4	4	3	3	3	4	4	3	4	3	3	4	3	3	3	5	3	3	5	5	3	3	2	1	1	1	1	2	3	1	1	1	1	2	1	1
?????	9	9	2	15	1	2	3	2	2	4	1	2	3	1	3	1	1	1	1	1	1	1	1	1	1	5	1	2	5	1	1	5	4	1	4	1	1	1	1	1	2	4	1	3	1	1	1	2	2
?????	9	1	2	15	1	3	2	2	1	1	1	2	1	1	3	2	1	2	1	2	5	1	1	2	5	4	5	4	5	1	3	5	1	3	2	2	2	2	1	1	1	2	1	1	1	1	1	2	1
?????	9	1	1	15	1	2	1	1	1	4	3	2	3	4	4	4	1	3	2	2	4	1	5	1	2	4	5	4	2	1	2	2	2	3	4	3	2	4	4	2	2	2	3	3	3	2	4	3	3
?????	9	1	2	15	1	2	1	2	1	1	1	2	3	4	4	4	1	1	1	1	4	1	1	1	4	4	4	3	4	1	1	4	2	3	2	2	1	3	1	3	3	2	2	1	1	1	3	3	3
?????	9	1	2	15	1	3	2	2	1	4	3	1	1	1	1	1	1	1	1	1	1	1	1	2	2	4	5	4	1	1	1	2	1	1	1	1	1	1	1	1	1	1	1	1	1	1	1	1	1
?????	9	1	2	16	1	2	2	2	1	5	5	2	2	5	5	4	1	3	1	4	5	1	4	5	5	5	5	4	3		2	4	4	3	2	1	4	2	1	1	3	2	2	4	2	1	3	3	2
?????	9	1	2	16	1	4	4	2	1	2	1	1	1	2	5	1	1	1	1	1	1	1	1	1	5	4	5	4	5	1	2	2	4	2	3	3	3	3	2	1	3	1	1	1	1	1	2	2	2
?????	9	1	2	16	2	2	1	2	1	3	2	2	1	1	1	1	1	1	1	3	5	1	1	1	4	4	5	4	5	1	3	5	5	2	2	1	2	2	1	2	2	2	2	2	1	1	2	2	1
?????	9	1	2	15	1	1	2	3	1	5	5	2	4	5	4	1	4	2	5	1	4	1	5	2	5	4	5	4	4	1	1	4	4	3	2	2	3	4	1	2	3	1	3	4	2	1	4	1	3
?????	9	1	1	15	1	3	3	2	1	2	2	3	1	1	3	1	4	1	1	1	3	2	4	2	3	2	5	4	3	1	3	3	4	3	2	2	3	1	2	1	2	1	1	2	1	3	3	2	1
?????	9	1	1	16	1	2	2	2	1	4	4	4	4	2	2	1	4	2	4	4	5	2	1	5	3	4	3	2	5	4	3	4	2	4	4	2	3	1	2	3	3	2	2	3	1	1	2	2	3
?????	9	1	1	15	1	2	2	2	1	1	1	4	1	1	4	1	4	1	1	1	5	1	4	1	2	4	5	4	5	4	1	2	4	2	2	2	2	1	3	2	1	1	1	2	1	1	3	2	1
?????	9	1	1	15	1	2	2	2	1	4	2	3	2	2	5	4	2	3	1	5	5	2	1	2	1	2	5	2	2	1	1	2	2	3	3	2	3	3	1	2	2	2	2	2	2	2	3	3	2
?????	9	1	2	15	2	3	3	2	1	4	5	4	5	3	5	2	4	5	2	4	4	1	4	4	3	5	4	3	1	1	1	2	2	4	4	2	4	4	1	2	2	1	3	4	1	3	4	4	2
?????	9	1	1	16	1	4	4	3	1	1	1	2	1	4	2	2	4	2	2	1	4	1	2	4	4	2	4	3	2	3	3	2	2	2	2	1	3	1	2	2	4	1	3	1	1	4	2	4	1
?????	9	1	1	15	2	2	2	2	1	1	2	3	2	2	3	1	1	1	1	2	3	1	1	2	3	4	3	4	5	3	3	4	3	2	3	2	3	2	1	1	2	1	2	2	2	2	4	3	2
?????	9	1	2	15	1	2	2	2	1	3	2	3	2	2	2	1	1	1	1	3	2	1	1	3	4	4	4	3	2	3	2	2	2	2	1	1	2	1	1	1	1	2	1	1	1	1	2	2	1
?????	9	1	1	15	1	2	2	3	1	5	5	4	2	5	5	1	1	1	1	2	2	2	5	2	2	1	4	1	1	1	5	1	4	3	2	2	2	4	4	4	4	2	2	4	3	2	2	4	3
?????	9	1	2	15	1	2	2	2	1	3	1	1	1	3	1	1	1	1	3	1	3	1	3	1	3	1	5	5		1	1	5	4	3	3	3	3	3	3	3	3	3	3	3	1	3	3	4	3
?????	9	1	1	15	1	2	2	2	1	3	3	3	3	3	4	3	2	3	4	3	3	1	5	5	5	5	3	5	1	1	1	3	3	3	1		1	1	3	1	3	1	1	1	1	1	1	1	2
?????	9	8	1	16	1	3	3	1	1	1	1	1	1	1	1	1	1	1	1	1	5	1	1	5	5	5	1	5	5	1	1	5	5	1	1	1	1	1	1	1	1	1	1	1	1	1	2	2	2
?????	9	8	2	16	1	2	3	2	1	1	1	1	1	2	3	3	1	1	1	4	2	1	3	4	5	3	3	2	3	1	4	3	3	3	3	1	1	2	1	1	2	3	1	4	1	2	3	3	3
?????	9	8	2	16	1	3	1	2	1	1	1	1	1	1	5	1	1	5		5	5	1	5	5	5	5	5	5	5	1	2	5	5	2	2	1	1	2	1	2	1	1	1	1	1	1	3	2	1
?????			2	15	2	2	2	1	1	5	5	5	5	5	5	1	1	5	5	5	5	1	5	5	1	1	5	5	5	5	5	5	5	1	1	1	1	1	1	1	1	1	1	1	1	1	4	4	4
?????	9	8	2	15	1	2	2	2	1	5	5	5	5	5	5	4	5	2	4	1	5	2	3	2	3	4	2	5	1	2	1	4	2	2	1	1	1	1	1	1	1	2	2	1	1	3	3	2	2
?????	9	8	1	16	1	2	2	1	1	1	1	2	1	1	5	4	5	1	1	5	5	1	1	5	5	5	4	5	5	1	1	5	4	2	1	1	1	1	1	1	1	1	1	1	1	1	4	1	1
?????	9	8	2	16	3	2	2	1	1	1	1	1	1	1	4	1	1	1	1	1	5	1	1	4	5	4	5	5		1	5	5	5	2	3	3	3	2	3	3	3	2	2	3	3	2	4	2	4
?????	9	8	2		1	2	2	2	1	2	2	3	1	1	2	1	3	2	2	3	4	2	4	3	4	3	4	2	4	1	1	4	3	2	2	2	2	2	3	3	2	2	2	2	2	3	3	3	1
?????	9	8	1	15	1	3	3	2	1	4	4	1	2	4	1	1	2	1	1	1	5	1	5	4	5	5	4	5	5	1	4	5	4	3	2	2	3	1	1	3	3	2	2	4	1	1	4	3	1
?????	9	8	2	15	2	2	2	2	1	4	2	4	4	4	1	1	1	1	1	1	1	1	1	1	1	4	4	2	4	1	2	2	3	2	2	2	2	2	1	1	2	2	1	1	1	1	3	2	1
?????	9	8	1	16	1	2	1	2	1	4	4	3	3	3	4	5	5	1	1	3	4	1	1	4	4		4	3	4	3	3	4	3	4	3	2	3	1	2	2	3	1	1	4	1	1	4	4	3
?????	9	8	2	16	1	2	2	2	1	1	1	3	1	2	3	1	1	1	1	2	1	1	1	1	5	3	5	3	3	1	1	1	2	3	4	3	2	4	2	2	3	3	4	4	2	1	1	3	4
?????	9	8	1	15	1	3	3	2	1	3	2	3	2	3	4	1	1	1	1	3	1	1	2	1	5	5	4	4	3	1	2	3	5	2	3	2	1	3	1	1	2	1	2	2	1	1	2	2	3
?????	9	8	2	15	1	3	3	2	1	1	1	1	1	1	1	1	1	1	1	1	5	1	1	5	5	5	4	1	5	1	1	4	5	2	2	2	1	1	1	1	2	1	1	3	2	4	3	2	1
?????	9	8	2	15	1	2	2	2	1	1	1	1	1	1	5	1	1	1	1	1	1	1	1	5	5	5	5	5	2	1	2	2	2	3	3	1	3	3	1	1	3	2	1	4	1	1	4	3	4
?????	9	8	2	15	2	1	1	2	1	3	5	5	5	5	5	4	4	3	2	4	5	3	5	3	4	4	5	4	5	1	4	5	4	4	3	2	2	2	4	2	2	3	1	3	4	4	3	3	3
?????	9	8	1	15	1	2	3	1	1	4	1	1	1	1	1	1	1	1	1	5	5	1	1	4	5	5	1	5	5	5	5	5	5	1	1	1	1	1	1	1	1	1	1	1	1	1	3	1	1
?????	9	8	1	15	3	2	2	1	1	5	5	5	5	5	5	1	5	1	1	1	5	1	5	5	5	4	5	3	5	4	5	3	4	2	3	4	1	1	1	1	2	2	1	1	1	2	2	2	3
?????	9	8	1	16	1	2	2	2	1	4	4	4	3	4	2	1	5	2	1	1	5	1	1	1	4	1	4	4	4	1	1	5	4	3	1	1	3	1	1	3	3	1	2	2	1	1	4	4	3
?????	9	8	2	16	3	2	1	2	1	4	4	4	4	4	4	4	1	1	1	4	1	3	2	5	4	2	4	4	4	4	4	5	3	2	3	2	2	2	3	2	2	2	3	2	2	2	3	2	2
?????	9	8	2	15	1	2	2	2	1	2	4	2	4	4	4	1	1	1	4	1	4	1	1	2	4	4	5	3	5	1	4	3	5	2	1	3	2	2	1	2	3	2	1	1	1	1	4	2	1
?????	9	8	2	15	1	4	4	2	1	4	3	2	1	4	1	2	1	1	1	1	1	1	1	1	2	1	4	4	5	1	1	5	5	2	3	1	1	3	1	3	3	3	1	2	3	2	3	1	2
?????	9	3	2	15	1	3	2	3	1	1	1	1	1	1	2	1	1	1	1	1	2	1	4	5	5	5	1	4	5	1	1	5	4	1	1	1	1	3	1	1	1	1	2	4	1	1	1	1	4
?????	9	3	2	15	3	2	2	1	1	1	1	1	1	3	3	1	3	1	1	3	1	1	1	3	5	3	5	3	5	1	3	5	3	3	2	2	2	2	2	2	2	2	2	2	1	1	3	1	4
?????	9	3	2	17	1	2	2	2	1	1	1	1	1	5	5	1	5	1	1	5	1	1	1	5	5	1	5	5	5	1	5	5	5	4	1	1		1	1	1	1	1	1	1	1	4	1	1	2
?????	9	3	2	16	1	2	2	2	1	2	4	4	4	1	4	1	1	2	1	2	5	1	1	2	4	2	5	1	4	1	1	4	4	3	1	1	1	1	1	2	2	1	1	1	1	1	1	3	2
?????	9	3	2	15	1	3	3	2	1	1	1	1	1	1	1	1	1	1	1	1	1	1	5	1	5	5	1	5	5	1	1	5	5	1	1	1	1	1	1	1	1	1	1	1	1	1	1	1	1
?????	9	3	2		1	3	3	2	1	3	2	2	4	1	1	2	1	2	1	2	1	1	2	4	4	4	3	4	5	1	3	4	3	2	3	3	2	1	3	2	3	1	3	3	2	1	2	2	3
?????	9	3	2	16	2	3	2	2	1	5	5	1	1	1	1	1	1	1	1	1	1	1	1	1	5	1	5	1	5	1	1	5	5	3	2	2	2	1	2	3	2	1	4	2	3	1	4	4	4
?????	9	3	2	16	1	1	2	2	1	5	5	5	2		3	1	1	1	1	1	1		1	1	2	4	5	1	5	1	1	5	5	2	2		2	2	2	2	2	1	4	4	1	1	3	1	2
?????	9	3	2	15	1	2	4	2	1	2	2	4	4	2	2	2	1	1	1	1	4	1	1	1	4	2	5	4	5	1	2	5	4	2	2	2	1	1	1	2	1	1	1	3	1	1	4	2	4
?????	9	3	1	15	2	2	2	1	1	4	3	4	1	1	1	1	1	1	1	1	5	1	1	5	5	4	5	4	5	1	5	5	5	2	1	3	3	3	1	1	3	1	1	1	1	1	1	1	2
?????	9	3	1	15	1	2	2	2	1	5	5	5	5	5	5	1	5	3	5	5	5	5	5	5	4	5	3		5		5	5	5	4	4	1	2	2	2	3	3	3	2	2	2	3	4	2	4
?????	9	3	1	15	2	2	4	2	1	2	2	2	2	2	2	2	2	2	2	2	1	1	2	1	1	2	1	4	3	1	1	1	1	2	1	2	1	3	1	1	1	3	1	1	1	1	1	2	1
?????	9	3	1	16	1	4	4	2	1	4	4	2	4	4	4	3	3	3	1	4	3	2	2	2	2	3	5	3	3	1	3	4	4	3	2	2	2	1	4	3	2	2	3	2	2	4	4	3	3
?????	9	3	1	16	1	3	2	2	1	2	3	2	2	2	3	3	1	4	4	3	5	1	1	3	3	2	2	1		2	1	2	2	2	1	1	2	2	2	2	2	1	1	1	1	1	2	2	2
?????	9	3	1	15	2	2	2	2	1	1	1	1	1	1	1	1	1	1	1	1	1	1	1	1	5	5	1	1	5	1	1	5	1	2	2	1	1	1	1	2	1	1	1	1	1	1	1	2	1
?????	9	3	2	16	1	2	2	2	1	1	1	1	1	1	1	1	3	1	1	1	1	1	5	3	5	3	1	5	5	5	3	5	3	3	4	1	3	3	4	1	1	1	3	3	1	1	4	2	4
?????	9	3	2	16	1	2	2	2	1	3	3	4	2	4	4	1	2	2	2	2	3	2	2	3	4	4	4	4	2	2	1	3	2	2	2	2	2	2	3	3	3	3	3	3	1	4	3	2	3
?????	9	3	2	15	1	2	3	2	1	1	1	1	1	1	1	1	1	1	5	5	1	1	4	5	5	5	5	5	1	1	3	5	5	2	2	2	2	2	1	2	2	2	2	2	1	1	1	4	2
?????	9	3	1	16	1	2	2	2	1	5	5	5	5	5	5	1	5	1	5	5	1	5	5	5	1	2	5	3	5	5	5	3	5	4	4	4	4	4	4	4	4	2	4	4	4	1	4	4	4
?????	9	3	2	15	1	3	2	2	1	1	3	5	5	3	4	4	1	5	2	1	4	5	5	4	3	1	5	5	5	4	1	4	5	2	1	2	2	3	4	2	3	1	2	2	3	3	1	4	1
?????	9	9	2	16	2	2	2	2	1	4	4	2	4	4	4	1	2	2	1	2	2	1	1	2	5	5	4	4	5	1	4	5	5	2	2	3	3	3	1	3	3	3	1	1	1	1	1	3	3
?????	9	9	1	15	1	2	2	2	1	2	2	1	2	2	2	1	1	1	1	1	1	1	1	1	1	1	4	4	2	1	1	1	2	3	3	3	3	3	4	3	3	3	3	3	4	1	2	3	3
?????	9	9	1	14	1	4	4	2	1	2	1	1	1	1	2	1	2	2	4	3	5	3	4	2	2	2	2	2	1	1	1	2	2	2	2	1	1	1	1	1	1	1	1	1	1	1	1	1	1
?????	9	9	1	16	3	2	2	2	1	4	4	4	4	3	4	2	5	3	4	4	5	3	4	5	5	4	5	4	5	4	5	5	5	3	1	3	2	2	2	2	2	2	2	2	2	2	2	1	2
?????	9	9	1	15	1	3	3	2	1	3	5	1	3	5	5	1	1	1	1	4	1	1	1	4	3	3	5	3	4	1	3	3	2	1	1	1	1	3	3	1	3	2	3	2	1	1	3	3	3
?????	9	9	1	16	1	2	1	2	1	4	4	1	4	5	5	4	5	5	4	5	5	3	4	5	5	5	5	5	4	4	4	4	4	3	2	2	2	2	4	1	2	3	2	2	1	1	4	4	3
?????	9	9	1	15	1	2	2	2	1	2	1	1	1	1	1	1	1	5	1	1	2	1	4	3	4	4	2	4	5	1	4	5	4	2	1	1	1	1	1	1	1	1	1	1	1	1	1	1	1
?????	9	9	1	15	1	2	3	2	1	5	5	3	5	5	5	2	3	1	1	1	2	2	1	4	4	5	4	3	3	1	3	4	4	3	1	1	2	3	1	2	2	3	4	2	3		2	3	2
?????	9	9	2	15	1	3	3	2	1	2	4	5	4	4	5	2	2	4	4	2	5	2	2	4	4	3	4	4	4	1	3	3	3	2	1	2	2	2	2	2	2	2	2	2	2	2	2	2	2
?????	9	9	2	16	1	4	4	1	1	4	4	1	1	5	5	1	1	1	1	1	5	1	4	5	5	3	4	2	5	1	1	4	3	1	1	1	1	1	1	1	1	1	1	1	1	1	1	1	4
?????	9	6	2	15	1	3	2	2	1	4	4	5	5	3	1	1	1	1	1	1	5	1	1	1	5	4	5	5	3	1	1	5	1	3	4	3	3	3	1	3	2	1	1	3	1	1	2	2	3
?????	9	6	2	16	2	3	2	2	1	4	4	1	1	4	4	1	1	1	1	1	3	1	4	3	4	3	4	4	4	1	4	4	3	2	1	1	2	1	1	2	1	1	1	1	1	1	3	1	1
?????	9	6	2	16	1	2	2	2	1	5	5	5	4	5	4	2	2	1	1	2	5	3	2	4	2	4	5	2	1	1	2	2	2	3	3	2	2	3	4	3	2	1	2	2	2	1	4	3	3
?????	9	6	2	16	1	3	2	2	1	5	5	3	2	2	5	1	1	1	1	1	5	1	1	1	5	5	5	4	3	1	5	5	4	3	1	1	2	2	4	1	3	1	1	1	1	1	4	3	1
?????	9	6	2	15	1	3	3	2	1	2	2	2	2	2	2	1	1	2	1	4	5	1	4	3	4	2	4	3	5	1	2	4	4	3	2	2	1	2	1	1	2	2	1	1	1	1	2	3	2
?????	9	6	1	16	2	4	2	2	1	4	4	3	2	2	4	5	1	2	1	3	1	1	2	1	4	5	5	3	2	1	1	2	2	3	2	1	1	1	1	3	3	2	1	1	1	1	2	2	1
?????	9	6	2	16	1	2	2	2	1	4	5	4	4	5	5	4	5	5	5	5	5	4	5	4	4	5	4	4	5	1	1	5	3	1	1	1	1	1	1	1	1	1	1	1	1	1	1	3	1
?????	9	6	1	15	1	2	2	2	1	2	2	1	1	2	3	2	1	1	1	2	2	1	1	2	3	3	4	4	2	1	1	5	5	4	3	2	3	3	2	3	1	1	1	4	1	2	2	2	4
?????	9	6	2	15	1	2	2	1	1	1	1	1	1	1	1	1	1	1	1	1	5	1	5	4	1	1	5	5	2	1	1	1	1	1	1	1	1	1	1	1	1	1	1	1	1	1	1	3	2
?????	9	6	2	15	1	3	4	2	1	1	1	3	4	5	1	1	3	1	1	2	5	1	1	4	4	4	5	5	5	1	1	5	5	4	2	3	2	3	1	1	2	1	2	1	1	4	1	3	1
?????	9	6	2	16	1	2	2	2	1	1	1	3	3	1	4	4	1	1	1	4	4	1	1	4	4	3	4	4	4	1	3	1	3	3	3	3	2	2	3	1	1	1	2	2	1	1	2	2	2
?????	9	6	2	15	1	3	4	2	1	5	5	5	4	5	5	1	1	1	1	1	1	1	1	1	2	4	4	1	5	1	1	4	3	3	2	2	2	3	1	2	2	1	1	1	2	4	3	3	4
?????	9	6	2	15	1	2	3	2	1	3	3	1	1	1	1	1	1	1	1	1	4	1	1	1	4	4	2	4	5	1	1	5	5	2	1	1	1	1	1	1	2	1	1	1	1	1	2	2	3
?????	9	6	2	15	1	2	3	2	1	5	2	1	5	5	5	3	5	1	1	3	5	1	5	4	4	3	5	3	5	1	2	5	5	4	4	4	4	4	3	3	2	1	1	1	3	1	2	3	2
?????	9	6	1	16	2	4	4	2	1	5	5	5	5	4	3	1	5	4	1	5	4	5	5	5	4	5	3	4	5	5	5	5	4	3	2	1	2	2	1	1	1	2	1	3	1	3	1	2	2
?????	9	6	1	16	1	3	3	2	1	3	5	2	4	5	5	1	1	1	1	1	2	1	1	5	3	2	1	3	3	1	3	5	3	2	1	2	2	2	3	2	2	3	2	4	3	2	2	4	2
?????	9	6	1	15	1	4	3	2	1	1	1	1	1	1	2	1	2	1	1	1	5	2	3	2	2	2	3	2	4	1	1	5	5	2	2	2	2	2	1	1	2	2	1	2	2	2	2	2	1
?????	9	6	1	15	3	2	2	2	1	2	2	3	2	3	2	1	1	1	1	1	1	1	1	2	2	3	4	3	2	1	2	3	3	2	3	1	1	4	1	1	3	1	1	1	1	2	2	3	1
?????	9	6	2	15	2	1	2	2	1	1	1	5	1	1	1	4	1	1	5	1	4	1	1	2	1	5	5	3	2	1	1	5	4	4	2	3	3	3	2	2	2	4	1	2	1	1	4	3	3
?????	9	6	2	15	2	2	2	2	1	5	5	3	5	5	5	1	3	3	1	1	1	1	1	1	3	5	5	5	5	1	1	5	3	4	2	1	1	1	1	4	4	1	1	1	1	1	4	4	4
?????	9	6	1		1	2	2	2	1	4	4	4	3	4	3	2	3	1	1	1	2	1	3	3	4	3	2	5	3	2	2	2	2	3	3	1	2	2	1	3	2	1	1	1	1	1	2	2	3
?????	9	3	2	15	1	3	2	3	1	1	1	1	1	1	2	1	1	1	1	1	2	1	4	5	5	5	1	4	5	1	1	5	4	1	1	1	1	3	1	1	1	1	2	4	1	1	1	1	4
?????	9	3	2	15	3	2	2	1	1	1	1	1	1	3	3	1	3	1	1	3	1	1	1	3	5	3	5	3	5	1	3	5	3	3	2	2	2	2	2	2	2	2	2	2	1	1	3	1	4
?????	9	3	2	17	1	2	2	2	1	1	1	1	1	5	5	1	5	1	1	5	1	1	1	5	5	1	5	5	5	1	5	5	5	4	1	1		1	1	1	1	1	1	1	1	4	1	1	2
?????	9	3	2	16	1	2	2	2	1	2	4	4	4	1	4	1	1	2	1	2	5	1	1	2	4	2	5	1	4	1	1	4	4	3	1	1	1	1	1	2	2	1	1	1	1	1	1	3	2
?????	9	3	2	15	1	3	3	2	1	1	1	1	1	1	1	1	1	1	1	1	1	1	5	1	5	5	1	5	5	1	1	5	5	1	1	1	1	1	1	1	1	1	1	1	1	1	1	1	1
?????	9	3	2		1	3	3	2	1	3	2	2	4	1	1	2	1	2	1	2	1	1	2	4	4	4	3	4	5	1	3	4	3	2	3	3	2	1	3	2	3	1	3	3	2	1	2	2	3
?????	9	3	2	16	2	3	2	2	1	5	5	1	1	1	1	1	1	1	1	1	1	1	1	1	5	1	5	1	5	1	1	5	5	3	2	2	2	1	2	3	2	1	4	2	3	1	4	4	4
?????	9	3	2	16	1	1	2	2	1	5	5	5	2		3	1	1	1	1	1	1		1	1	2	4	5	1	5	1	1	5	5	2	2		2	2	2	2	2	1	4	4	1	1	3	1	2
?????	9	3	2	15	1	2	4	2	1	2	2	4	4	2	2	2	1	1	1	1	4	1	1	1	4	2	5	4	5	1	2	5	4	2	2	2	1	1	1	2	1	1	1	3	1	1	4	2	4
?????	9	3	1	15	2	2	2	1	1	4	3	4	1	1	1	1	1	1	1	1	5	1	1	5	5	4	5	4	5	1	5	5	5	2	1	3	3	3	1	1	3	1	1	1	1	1	1	1	2
?????	9	3	1	15	1	2	2	2	1	5	5	5	5	5	5	1	5	3	5	5	5	5	5	5	4	5	3		5		5	5	5	4	4	1	2	2	2	3	3	3	2	2	2	3	4	2	4
?????	9	3	1	15	2	2	4	2	1	2	2	2	2	2	2	2	2	2	2	2	1	1	2	1	1	2	1	4	3	1	1	1	1	2	1	2	1	3	1	1	1	3	1	1	1	1	1	2	1
?????	9	3	1	16	1	4	4	2	1	4	4	2	4	4	4	3	3	3	1	4	3	2	2	2	2	3	5	3	3	1	3	4	4	3	2	2	2	1	4	3	2	2	3	2	2	4	4	3	3
?????	9	3	1	16	1	3	2	2	1	2	3	2	2	2	3	3	1	4	4	3	5	1	1	3	3	2	2	1		2	1	2	2	2	1	1	2	2	2	2	2	1	1	1	1	1	2	2	2
?????	9	3	1	15	2	2	2	2	1	1	1	1	1	1	1	1	1	1	1	1	1	1	1	1	5	5	1	1	5	1	1	5	1	2	2	1	1	1	1	2	1	1	1	1	1	1	1	2	1
?????	9	3	2	16	1	2	2	2	1	1	1	1	1	1	1	1	3	1	1	1	1	1	5	3	5	3	1	5	5	5	3	5	3	3	4	1	3	3	4	1	1	1	3	3	1	1	4	2	4
?????	9	3	2	16	1	2	2	2	1	3	3	4	2	4	4	1	2	2	2	2	3	2	2	3	4	4	4	4	2	2	1	3	2	2	2	2	2	2	3	3	3	3	3	3	1	4	3	2	3
?????	9	3	2	15	1	2	3	2	1	1	1	1	1	1	1	1	1	1	5	5	1	1	4	5	5	5	5	5	1	1	3	5	5	2	2	2	2	2	1	2	2	2	2	2	1	1	1	4	2
?????	9	3	1	16	1	2	2	2	1	5	5	5	5	5	5	1	5	1	5	5	1	5	5	5	1	2	5	3	5	5	5	3	5	4	4	4	4	4	4	4	4	2	4	4	4	1	4	4	4
?????	9	3	2	15	1	3	2	2	1	1	3	5	5	3	4	4	1	5	2	1	4	5	5	4	3	1	5	5	5	4	1	4	5	2	1	2	2	3	4	2	3	1	2	2	3	3	1	4	1
?????	9	9	2	16	2	2	2	2	1	4	4	2	4	4	4	1	2	2	1	2	2	1	1	2	5	5	4	4	5	1	4	5	5	2	2	3	3	3	1	3	3	3	1	1	1	1	1	3	3
?????	9	9	1	15	1	2	2	2	1	2	2	1	2	2	2	1	1	1	1	1	1	1	1	1	1	1	4	4	2	1	1	1	2	3	3	3	3	3	4	3	3	3	3	3	4	1	2	3	3
?????	9	9	1	14	1	4	4	2	1	2	1	1	1	1	2	1	2	2	4	3	5	3	4	2	2	2	2	2	1	1	1	2	2	2	2	1	1	1	1	1	1	1	1	1	1	1	1	1	1
?????	9	9	1	16	3	2	2	2	1	4	4	4	4	3	4	2	5	3	4	4	5	3	4	5	5	4	5	4	5	4	5	5	5	3	1	3	2	2	2	2	2	2	2	2	2	2	2	1	2
?????	9	9	1	15	1	3	3	2	1	3	5	1	3	5	5	1	1	1	1	4	1	1	1	4	3	3	5	3	4	1	3	3	2	1	1	1	1	3	3	1	3	2	3	2	1	1	3	3	3
?????	9	9	1	16	1	2	1	2	1	4	4	1	4	5	5	4	5	5	4	5	5	3	4	5	5	5	5	5	4	4	4	4	4	3	2	2	2	2	4	1	2	3	2	2	1	1	4	4	3
?????	9	9	1	15	1	2	2	2	1	2	1	1	1	1	1	1	1	5	1	1	2	1	4	3	4	4	2	4	5	1	4	5	4	2	1	1	1	1	1	1	1	1	1	1	1	1	1	1	1
?????	9	9	1	15	1	2	3	2	1	5	5	3	5	5	5	2	3	1	1	1	2	2	1	4	4	5	4	3	3	1	3	4	4	3	1	1	2	3	1	2	2	3	4	2	3		2	3	2
?????	9	9	2	15	1	3	3	2	1	2	4	5	4	4	5	2	2	4	4	2	5	2	2	4	4	3	4	4	4	1	3	3	3	2	1	2	2	2	2	2	2	2	2	2	2	2	2	2	2
?????	9	9	2	16	1	4	4	1	1	4	4	1	1	5	5	1	1	1	1	1	5	1	4	5	5	3	4	2	5	1	1	4	3	1	1	1	1	1	1	1	1	1	1	1	1	1	1	1	4
?????	9	6	2	15	1	3	2	2	1	4	4	5	5	3	1	1	1	1	1	1	5	1	1	1	5	4	5	5	3	1	1	5	1	3	4	3	3	3	1	3	2	1	1	3	1	1	2	2	3
?????	9	6	2	16	2	3	2	2	1	4	4	1	1	4	4	1	1	1	1	1	3	1	4	3	4	3	4	4	4	1	4	4	3	2	1	1	2	1	1	2	1	1	1	1	1	1	3	1	1
?????	9	6	2	16	1	2	2	2	1	5	5	5	4	5	4	2	2	1	1	2	5	3	2	4	2	4	5	2	1	1	2	2	2	3	3	2	2	3	4	3	2	1	2	2	2	1	4	3	3
?????	9	6	2	16	1	3	2	2	1	5	5	3	2	2	5	1	1	1	1	1	5	1	1	1	5	5	5	4	3	1	5	5	4	3	1	1	2	2	4	1	3	1	1	1	1	1	4	3	1
?????	9	6	2	15	1	3	3	2	1	2	2	2	2	2	2	1	1	2	1	4	5	1	4	3	4	2	4	3	5	1	2	4	4	3	2	2	1	2	1	1	2	2	1	1	1	1	2	3	2
?????	9	6	1	16	2	4	2	2	1	4	4	3	2	2	4	5	1	2	1	3	1	1	2	1	4	5	5	3	2	1	1	2	2	3	2	1	1	1	1	3	3	2	1	1	1	1	2	2	1
?????	9	6	2	16	1	2	2	2	1	4	5	4	4	5	5	4	5	5	5	5	5	4	5	4	4	5	4	4	5	1	1	5	3	1	1	1	1	1	1	1	1	1	1	1	1	1	1	3	1
?????	9	6	1	15	1	2	2	2	1	2	2	1	1	2	3	2	1	1	1	2	2	1	1	2	3	3	4	4	2	1	1	5	5	4	3	2	3	3	2	3	1	1	1	4	1	2	2	2	4
?????	9	6	2	15	1	2	2	1	1	1	1	1	1	1	1	1	1	1	1	1	5	1	5	4	1	1	5	5	2	1	1	1	1	1	1	1	1	1	1	1	1	1	1	1	1	1	1	3	2
?????	9	6	2	15	1	3	4	2	1	1	1	3	4	5	1	1	3	1	1	2	5	1	1	4	4	4	5	5	5	1	1	5	5	4	2	3	2	3	1	1	2	1	2	1	1	4	1	3	1
?????	9	6	2	16	1	2	2	2	1	1	1	3	3	1	4	4	1	1	1	4	4	1	1	4	4	3	4	4	4	1	3	1	3	3	3	3	2	2	3	1	1	1	2	2	1	1	2	2	2
?????	9	6	2	15	1	3	4	2	1	5	5	5	4	5	5	1	1	1	1	1	1	1	1	1	2	4	4	1	5	1	1	4	3	3	2	2	2	3	1	2	2	1	1	1	2	4	3	3	4
?????	9	6	2	15	1	2	3	2	1	3	3	1	1	1	1	1	1	1	1	1	4	1	1	1	4	4	2	4	5	1	1	5	5	2	1	1	1	1	1	1	2	1	1	1	1	1	2	2	3
?????	9	6	2	15	1	2	3	2	1	5	2	1	5	5	5	3	5	1	1	3	5	1	5	4	4	3	5	3	5	1	2	5	5	4	4	4	4	4	3	3	2	1	1	1	3	1	2	3	2
?????	9	6	1	16	2	4	4	2	1	5	5	5	5	4	3	1	5	4	1	5	4	5	5	5	4	5	3	4	5	5	5	5	4	3	2	1	2	2	1	1	1	2	1	3	1	3	1	2	2
?????	9	6	1	16	1	3	3	2	1	3	5	2	4	5	5	1	1	1	1	1	2	1	1	5	3	2	1	3	3	1	3	5	3	2	1	2	2	2	3	2	2	3	2	4	3	2	2	4	2
?????	9	6	1	15	1	4	3	2	1	1	1	1	1	1	2	1	2	1	1	1	5	2	3	2	2	2	3	2	4	1	1	5	5	2	2	2	2	2	1	1	2	2	1	2	2	2	2	2	1
?????	9	6	1	15	3	2	2	2	1	2	2	3	2	3	2	1	1	1	1	1	1	1	1	2	2	3	4	3	2	1	2	3	3	2	3	1	1	4	1	1	3	1	1	1	1	2	2	3	1
?????	9	6	2	15	2	1	2	2	1	1	1	5	1	1	1	4	1	1	5	1	4	1	1	2	1	5	5	3	2	1	1	5	4	4	2	3	3	3	2	2	2	4	1	2	1	1	4	3	3
?????	9	6	2	15	2	2	2	2	1	5	5	3	5	5	5	1	3	3	1	1	1	1	1	1	3	5	5	5	5	1	1	5	3	4	2	1	1	1	1	4	4	1	1	1	1	1	4	4	4
?????	9	6	1		1	2	2	2	1	4	4	4	3	4	3	2	3	1	1	1	2	1	3	3	4	3	2	5	3	2	2	2	2	3	3	1	2	2	1	3	2	1	1	1	1	1	2	2	3
????	4	1	1	12	2	2	1	1	1	1	5	1	3	1	1	1	5	2	5	1	4	1	5	5	3	5	5	5	4	4	2	4	4	3	1	2	1	1	1	2	1	1	1	3	1	1	4	1	2
????	4	1	1	10	3	3	3	2	1	5	5	1	3	5	1	1	5	1	1	5	5	5	4	5	5	5	5	5	5	1	5	5	5	1	1	1	1	1	1	1	1	4	1	1	1	2	1	2	1
????	4	1	2	12	1	1	2	2	2	1	1	1	1	1	1	1	1	1	1	5	1	1	1	5	5	5	1	5	5	1	1	5	5	1	1	1	1	1	1	1	1	1	1	1	1	1	1	1	1
????	4	1	2	11	3	3	3	1	1	2	3	4	5	4	3	2	3	1	1	3	2	4	2	2	3	5	5	1	3	4	2	5	3	3	1	3	1	1	4	1	1	1	1	1	1	2	3	1	3
????	4	1	1	11	2	4	1		1	3	3	4	3	2	2	2	2	2	2	4	4	2	5	2	4	5	4	3	4	3	3	3	3	4	3	2	1	3	1	1	2	1	1	2	1	1	1	1	2
????	4	1	1	11	2	2	2		1	5	1	1	3	5	1	1	1	1	1	1	1	1	1	1	5	5	5	5	5	1	1	1	5	2	1	1	1	1	4	3	2	1	1	3	1	1	1	1	1
????	4	1	1	10	3	1	2	3	3	5	1	2	1	1	1	1	3	5	4	5	5	5	5	2	5	5	4	5	5	2	5	5	4	2	3	1	2	3	2	3	1	2	3	2	3	2	1	1	3
????	4	1		12	1	1	4	3	3	5	5	1	1	1	1	3	2	4	1	1	5	3	4	2	2	5	4	3	5	1	1	5	4	2	1	1	1	1	2	2	1	1	1	1	1	1	4	2	4
????	4	1	1	11	2	1	1	1	1	1	1	1	1	1	1	1	1	1	1	1	5	1	5	5	5	5	5	5	5	5	5	5	5	1	3	2	1	1	1	1	1	2	1	1	1	1	4	2	1
????	4	1	1	10	2	4	5		1	1	1	1	1	1	5	1	1	1	5	5	1	1	1		1	1	1	1	5	1	5	5	1	1	1	1	1	1	2	3	2	1	2	3	1	2	3	3	2
????	4	1	1	11	2	2	2	2	1	3	3	3	3	3	3	5	5	1	5	5	5	5	5	5	5	5	5	5	5	1	3	3	3	1	1	1	1	1	1	1	1	1	1	1	1	1	1	1	2
????	4	1	1	11	2	4	1	1	1	3	5	1	1	4	2	3	1	5	5	3	5	2	3	1	4	2	1	4	2	4	2	3	2	1	2		1	1	1	1	1	1	2	1	1	1	2	1	2
????	4	1	2	11	1	2	1	2	1	1	1	1	1	3	3	1	1	2	3	4	5	1	2	3	4	5	1	2	3	1	1	5	1	1	1	1	1	1	1	1	1	1	1	1	1	1	1	3	3
????	4	1	2	11	2	1	1	2	1	2	3	5	5	4	5	5	1	1	5	2	2	4	4	3	5	5	3	4		4	3	5	5	2	2	1	3	3	4	3	2	3	2		2	3	2	2	3
????	4	1	1	10	2	1	1	1	1	1	1	1	1	1	5	1	5	1	1	1	5	1	5	5	5	5	1	5	5	1	5	5	5	2	2	2	1	1	1	1	2	1	1	1	1	1	1	1	2
????	4	1	1	10	3	3	2	2	1	4	2		2	3	5	2	1	5	1	1	5	5	5	4	5	5	5	5	5	1	5	5	5	1	1	1	1	1	1	1	1	1	1	1	1	1	1	2	1
????	4	1	2	12	3		1	2	1	4	4	5	5	5	5	1	5	4	1	4	5	5	5	4	3	5	5	5	5	5	3	3	4	2	3	2	2	2	4	1	2	1	1	2	1	1	3		2
????	4	1	1	10	4	1	2	2	1	1	3	3	2	2	5	1	5	1	1	1	5	1	2	5	5	5	5	3	3	5	5	5	2	2	1	1	1	1	2	1	2	3	4	1	1	2	1	1	1
????	4	1	1	11	3	2	1	3	1	1	1	1	3	1	1	2	1	3	3	4	3		3	3	5	4	3	4	3	3	2	3	5	2	2	1	1	1	2	1	1	1	1	1	2	1	3	1	1
????	4	1	2	10	4	4	4	3	1	5	5	1	1	1	1	1	1	5	1	5	5	5	1	5	5	5	5	5	5	1	5	5	5	1	1	1	1	1	1	1	1	1	1	1	1	1	1	1	4
????	4	1	2	10	3	3	2	2	1	4	4	4	2	1	2	3	2	3	2	5	5	2	2	5	4	4	4	2	4	2	3	5	1	2	3	2	1	1	4	2	3	3		2	1	3	2	3	2
????	4	1	1	10	3	3	2	2	4	2	1	1	1	1	1	1	1	1	1	2	2	3	4	4	4	5	5	1	3	1	3	5	5	2	1	1	1	1	3		1	3	1	1	1	1	1	2	4
????	4	1	2	11	1	3	2	2	1	5	3	3	3	3	3	3	3	3	5	5	1	5	5	5	5	5	5	5	5	1	3	3	3	1	1	1	1	1	1	1	1	1	1	1	1	1	1	3	3
????	4	1	2	10	4			1	3	5	5	4		4	5	4	5	1	1	5	5	4	4	1	5	4	5	5	4	4	1	5	5	1	1	2	1	1	1	1	2	1	2	2	3	1	1	1	1
????	4	1	2	11	3	5	2	2	1	1	1	1	1	1	1	1	1	1	1	5	5	1	1	5	5	5	1	1	5	5	1		5	1	1	1	1	1	1	1	1	1	1	1	1	1	1	1	1
????	4	1	1	10	2	3	2	1	2	4	1	1	1	3	5	4	5		3	2	5	2	5	3	5	5	5	5	2	4	3	5	5	3	1	1	1	1	2	2	2	1	2	2	1	1	4	1	3
????	4	1	2	10	4	2	2		4	3	3		3	2	1	3	2	1	3	3	3	3	3	3	3	3	1	3	1	1		3	1	3	3	3	3	3	3	3	3	3	3	3	2	2	3	2
????	4	1	1	11	2	1	1		1	3	1	3	3	3	1	2	1	1	1	5	5	1	1	4	5	5	1	1	5	1	5	5	3	2	3	2	1	2		2	3	2	3	2	2	1	3	2	2
????	4	1	1	10	3	3	3	2	1	5	5	1	3	5	1	1	5	1	5	1	5	5	4	5	5	5	5	5	5	1	5	5	5	1	1	1	1	1	1	1	1		1	1	1	1	1	2	1
????	4	1	1	11	2	2	2	1	2	1	1	5	1	1	1	1	1	1	1	5	5	5	5	5	5	5	5	1	5	1	1	5	5	3	1	1	2	1	1	1	1	2	1	2	1	2	1	1	1
????	4	1	2	10	2	4			1	1	5	5	5	5	5	1	5	5	1	5	5	5	1	1	1	1	5	1	5	5	5	5	1	2	1	1	1	1	1	1	1	1	1	1	1	1	2	1	1
????	4	1	1	11	1	1	1	1	2	2	2	1	2	2	2	2	2	1	2	1	2	2	2	2	1	2	1	2	1	1	1	1	1	2	1	4	1	2	1	2	2	2	1	2	2	2	2	1	1
????	4	1	2		1	1	1	1	1	5	5	5	5	5		1	1	1	1	5	1	1	1	5	5	5	5	5	5	1	3	5	5	1	2	2	1		1	1	1	1	1	1	1	1	2	2	4
????	4	1	2	11	3	3	3	2	1	1	1	3	1	1	2	4	5	1	1	5	1	4	4	5	3	2	5	4	2	1	3	5	4	3	4	1	1	2	1	1	2	1	1	1	1	4	3	1	2
????	4	1	1	11	2	3	3	2	1	4	4	4	5	3	5	5	4		1	1	1	5	1	2	3	3	5	1	5	1	5	5	1	2	4	2	3	2	1	2	3	1	2	2	1	1	4	4	1
????	4	1	1	10	3	2	2	2	1	3	4	3	3	4	4	3	3	3	4	4	3	3	3	5	5	5	5	5	5	3	3	3	3	1	2	3	1	1	1	2	1	2	1	1	1	1	2	4	3
????	4	1	1	11	3	2	2		1	1	1	1	5	5	5	1	5	5	1	5	5	1	5	5	5	5	5	5	5	1	5	5	5	1	1	1	1	1	1	1	1	1	1	1	1	1	1	4	2
????	4	1	1	11	2	1	1	2	2	4	5	5	5	4	1	1	4	3	1	2	1	4	1	2	2	5	5	5	5	4	2	5	3	2	3	4	1	3	2	2	3	2	2	3	1	1	4	1	4
????	4	1	1	11	4	3	3	1	1	5	5	1	1	5	1	1	1	1	5	5	5	5	1	5	5	5	5	1	5	2	5	1		5	1	1	1	1	1	1	1	2	2	3	1	1	4	2	3
????	4	1	2	11	3	2	1	2	2	5	3	2	1	1	1	2	5	1	3	5	5	1	2	4	2	4	5	4	4	5	3	2	2	4	2	3	4	2	2	3	4	2	2	3	2	1	4	1	2
????	4	1	2	11	3	4	1	1	1	1	1	1	4	2	1	4	1	1	1	5	5	1	1	5	5	5			4	1	1	5	5	1	2	1	1	2	1	1	1	1	1	1	1	1	1	1	2
????	4	1	1	11	2	1	3	2	1	2	3	4	2	3	1	4	3	4	5	5	1	1	5	5	2	3	3	5	3	4	3	4	5	2	3	3	1	2	1	1	3	1	3	2	2	1	3	3	2
????	4	1	2	10	3	1	1	2	1	3	3	3	3	3	3	3	5	2	5	5	5	5	3	3	3	3	3	3	5	3	4	3	4	2	1	3	1	3	1	1	1	1	1	2	1	1	2	1	2
????	4	1	2	10	1	5	4		1	1	1	2	1	1	2	1	4	5	1	5	1	1	5	5	5	5	4	5	4	5	2	2	2	1	1	1	1	1	1	1	1	1	1	3	1	2	1	3	1
????	4	1	2	10	2	2	4	1	4	1	1	1	1	1	5	1	5	1	5	1	1	1	5	5	5	5	5	5	5	5	5	5	5	3	1	4	3	3	1	3	4	3	1	3	1	1	1	1	1
????	4	1	1	11	2	1	1	2	1	1		1	1	2	1	4	1	2	1	1	5	1	2	2	3	3	2	2	2	1	1	2	2	2	3	2	2	1	2	1	3	1	2	2	3	2	3	1	1
????	4	1	2	11	3	3	3	1	2	1		1	1	4	2	1	1	1	1	5	5	5	1	5	5	5	4	5	5	1	5	1	1	2	4	1	1	2		1	2	3	2	2	1	1	2	1	2
????	4	1	2	10	1	3	3	2	1	1	1	1	1	1	1	4	4	1	5	5	5	4	5	5	5	4	1	5	4	4	5	5	5	3	1	1	2	1	1	1	1	1	1	3	1	2	2
????	4	2	1	11	2	2	1		4	5	5	5	2	5	5	1	5	3		5	5	5	5	4	3	5	3	3	1	3	3	5	1	2	1	3	2	2	2	2	2	3	2	1	1	2	3	2	1
????	4	2	2	10	3	2	2		1	3	3	3	1	3	1	3	1	1	1	1	3	1	1	3	4	4	4	1	5	1	1	3	5	1	3	2	1	1	1	3	1	2	2	2	1	4	1	1	3
????	4	2	2	10	3	4	3	1	1	1	1	1	3	1	2	1	3	2	1	2	5	5	5	2	1	5	5	5	2	1	3	5	5	3	2	3	1	1	2	1	1	1	1	2	1	1	3	2	2
????	4	2	2	10	1	4	1	2	4	2	3	4	2	2	2	1	1	1	3	5	1	2	1	5	3	2	4	4	3	4	2	3	2	2	1	1	1	1	1	1	1	1	1	1	1	2	1	1	1
????	4	2	1	10	3	2	3	1	1	3	3	4	3	4	3	1	2	1	1	4	5	1	4	5	5	5	3	4	3	1	2	5	5	4	3	1	1	1	1	3	3	2	3	3	1	1	4	3	1
????	4	2	1	11	3	1	2	2	1	3	3	1	1	1	1	1	1	1	1	1	3	1	1	2	1	3	5	5	3	1	1	3	3	1	1	1	1	1	1	1	1	1	1	1	1	1	1	1	4
????	4	2	2	11	4	1	1	3	1	3	1	3	3	3	1	3	1	3	1	1	1	1	3	1	1	1	3	4	3	1	3	3	3	3	1	1	2	1	3	3	3	3	3	3	3	3	1	3	3
????	4	2	2	10	2	2	3	2	4	1	5	5	3	3	1	5	1	5	5	1	1	1	1	5	3	3	1	5	1	1	5	3	3	3	2	1	1	1	1	1	1	1	2	2	1	1	3	1	4
????	4	2	2	10	3	2	2	1	1	5	4	3	4	4	4	5	3	4	5	1	3	1	3	3	3	4	3	4	3	3	2	3	1	3	2	3	2	3	2	1	3	2	2	2	2	2	3	2	3
????	4	2	1	11	3	1	1	2	1	1	1	1	1	1	1	4	1	1	1	1	1	4	4	1	5	1	5	5	5	1	1	4	4	3	1	1	1	1	1	1	2	2	1	2	1	1	2	2	2
????	4	2	1	10	2	3	3	2	1	1	3	1	3	1	1	1	1	1	4	5	1	1	4	5	3	1	4	5	3	2	5	4	3	3	1	2	1	2	3	3	2	2	3	1	1	2	3	2	4
????	4	2	2	10	3	1	1	3	4	5	5	1	1	1	5	1	1	1	1	1	5	1	1	1	5	1	5	1	1	5	1	1	1	4	1	3	1	1	1	1	1	2	3	2	1		1	1	3
????	4	2	2	11	1	4	3	1	1	1	1	3	2	5	1	4	1	1	2	5	1	1	2	3	5	1	4	1	1	5		3	2	2	3	2	1	3	1	2	1	2	3	1	4	3	2	1	3
????	4	2	2	10	2	1	1	1	1	1	3	1	1	3	1	1	1	1	1	1	3	1	3	5	1	5	1	1	1	1	1	3	1	1	1	1	1	1	1	1	1	3	1	1	1	1	1	1	4
????	4	2	1	11	1	3	3	2	1	5	5	4	3	3	2	4	5	2	1	1	1	1	2	5	5	3	4	4	3	2	3	2	3	3	1	1	1	1	1	1	1	1	1	1	1	2	2	1	2
????	4	2	1	10	3	2	1		1	1	1	1	5	5	1	1	1	5	1	5	1	1	1	5	5	5	5	5	5	1	5	5	5	3	4	4	1	4	1	4	2	3	1	3	1	4	2	1	4
????	4	2	1	10	3	3	1	2	1	1	1	3		2	1	3	1	1	2	5	3	2	3	4	4	5	5	3	3	1	2	2	4	2	3	3	2	3		2	4		2	4	3	4	4	3	1
????	4	2	1	10	3	3	3	1	2	5	5	5	4		4	3	5	1	5	1	5	5	5	5	1	1	5	1	5	1	1	3	5	3	4	2	2	2	1	2	2	3	2	3	3	2	3	3	1
????	4	2	1	10	4	3	3	2	1	5	1	1	5	3	3	1	5	5	1	5	5	5	5	5	1	5	5	5	5	1	1	1	1	2	3	1	3	2	1	4	3	3	2	4	4	2	3	1	3
????	4	2	2	10	3	1	1	2	2	4				3	4	1	4	1	1	2	5	1	3	4	4	5	4	3	3	4	3	4	5	3	1	2	1	2	1	1	2	2	1	2	1	1	2	1	1
????	4	2	1	11	2	3	2	2	1	4	4	4	4	4	2	4	2	5	2	4	2	4	4	4	2	5	2	3	2	2	4	3	3	4	2	2	2	2	1	2	3	1	2	2	2	3	3	2	3
????	4	2	2	11	4	3	3		1	2	4	2	1	2	1	1	4	1	1		1	2	4	5	5	5	5	5	1	5	5	2	4	4	2	3	4	2	3	1	2	3	2	1	1	1	1	3	2
????	4	2	1	10	1	2	1	2	4	5	5	2	3	4	5	1	1	5	1	1	5	5	2	1	5	5	2	5	4	5	5	5	5	2	3	1	1	1	1	1	1	1	1	1	1	3	4	2	1
????	4	2	2	11	3	2	1	2	2	3	1	3	1	2	1	2	1	1	1	1	5	1	1	1	3	5	5	1	5	3	1	4	5	1	2	1	2	3	1	2	3	2	1	4	3	2	2	1	3
????	4	2	1	10	3	1	2		1	5	5	5	5	5	5	5	1	1	1	1		5	1	1	1	1	5	1	1	5	1	1	1	4	1	1	1	1	1	1	1	4	1	4	1	1	4	1	1
????	4	2	2	11	3	2	1	3	1	5	5	5	5	5	5	1	2	2	1	5	5	1	2	3	4	4	5	4	4	1	2	5	3	2	2	3	2	1	2	2	3	1	1	1	1	4	4	3	2
????	4	2	1	11	2	3	2	2	1	1	1	1	1	1	1	1	5	1	1	5	5	1	4	5	5	5	5	5	4	3		3	3	3	3	2	1	1	1	2	3	3	3	4	1	1	2	2	4
????	4	2	2	11	3	2	2	2	1	3	3	5	3	4	5	5	5	5	5	1	3	2	5	3	3	3	5	3	5	5	5	4	3	1	1	1	1	1	1	1	4	4	1	3	1	1	1	1	3
????	4	2	2	11	2	1	1	1	1	2	2	2	3	3	2	1	3	1	2	5	1	3	4	3	1	2	3	4	1	3	4	1	4	3	2	4	3	1	3	4	2	1	2	3	2	4	1	1	2
????	4	2	1	10	3	2	4	1	2	5	5	5	5	1	4	1	2	1	1	5	5	1	4	1	5	5	1	4	5	1	5	5	5	3	4	1	2	3	1	2	1	2	1	1	1	1	2	1	2
????	4	2	2	11	3	3	5	1	1	4	5	4	3	2	1	4	1	1	1	1	4	5	1	1	3	5	4	4	3	4	1	4	3	1	2	2	3	4	2	3	2	4	1	2	1	3	1	1	4
????	4	2	2	11	4	2	1	2	4	2	2	2	1	1	2	2	2	1	1	2	2	2	2	4	3	2	4	3	2	5	3	3	2	2	2	2	3	1	1	1	2	1	1	1	1	2	3	1	1
????	4	2	2	10	2	1	1	2	4	4	4	2	1	4	2	1	3	2	3		2	4	5	5	2	2	5	5	4	2	1	4	2	1	3	2	4	2	3	1	4	3	3	1	2	4	4	1	2
????	4	2	1	11	3	3	3	2	1	3	4	4	4	4	1	4	4	4	3	3	4	4	5	5	5	3	5	5	5	3	3	5	2	2	4	3	1	1	2	1	2	1	4	3	2	1	1	2	4
????	4	2	1	11	3	2	2	2	1	5	5	1	5	1	5	1	5	1	1	1	1	1	1	1	1	5	1	5	5	1	5	1	5	4	1	2	3	1	1	1	1	1	1	3	1	1	3	2	1
????	4	2	1	11	3	3	1	1	1	1	1	3	1	1	5	5	1	2	5	3	3	5	4	4	3	3	2	3	4	2	3	1	3	1	1	1	1	1	1	2	1	1	4		1	3	1	1	3
????	4	2	1	10	2	4	1	1	1	3	2	5	4	2	3	5	5	5	5	5	5	1	1	5		1	1	5	1	1	1	1	5	2	2	1	3	3	4	3	2	4	2	3	3	4	3	2	2
????	4	2	2	10	1	2	1		2	5	4	4	2	3	4	2	5	4	5	4	5		5	5	4	3	5	4	2	4	4	5		2	3	1	2	2	1	3	4	2	1	2	4	3	3	3	4
????	4	2	2	11	3	3	4		2	1	1	3	3	3	3	3	3	5	1	1	1	3	1	5	1	5	5	5	5	1	1	5	5	2	3	1	1	2	1	1	1	1	4	1	1	1	4	1	4
????	4	2	2	11	3	2	2	3	1	2	1	4	1	1	1	1	2	1	1	5	5	2	1	2	4	5	4	5	5	1	4	4	3	2	3	3	1	1	1	1	1	2	1	1	1	3	2	2	1
????	4	2	2	11	2	3	2	2	1	1	3	1	3	1	5	1	2	1	4	5	1	5	1	5	5	2	4	1	1	1	5	5	3	4	1	3	2	4	1	2	1	3	4	3	4	1	1	2	3
????	4	2	2	11	4	2	2	2	1	2	2	3	1	1	1	2	1	1	1	1	5	1	2	1	5	5	1	1	5	1	1	5	2	1	2	3	1	3	4		1	2	2	1	1	4	1	1	3
????	4	2	2	11	3	1	2	1	4	1	3	2	2	3	1	3	3	4	3	4	4	3	2	2	4	4	4	4	4	4	3	3	3	1	2	1	1	1	1	1	1	1	1	2	1	1	3	2	1
????	4	2	1	10	2	4	4	2	4	5	5	5	1	5	1	1	1	1	1	5	5	5	1	5	5	5	5	5	5	1	5	5	5	3	1	2	1	1	1	1	2	1	2	3	1	1	2	4	2
????	4	2	1	11	3	2	4	1	1	1	1	2	1	3	1	1	1	1	2	2	4	2	2	4	4	5	3	5	5	1	4	4	2	2	2	2	1	1	1	2	1	3	1	1	1	2	4	2	2
????	4	2	2	10	3	2	2	2	3	1	1	2	1	3	2	3	1	2	1	1	5	1	5	3	3	1	3	5	4	1	3	4	3	3	2	3	2	3	1	3	4	3	3	2	2	3	1	2	3
????	4	2	1	11	3	2	2	2	4	5	5	5	5	5	5	1	5	1	5	5	5	1	1	5	5	5	5	5	5	5	5	5	5	3	3	4	3	4	4	3	4	4	2	1	1	4	1	4	1
????	4	3	2		3	2	2	3	1	1	1	5	5	5	1	1	1	1	1	5	1	1	4	5	5	5	1	5	5	1	3	5	5	2	2	2	1	2	1	2	3	3	2	2	1	3	1	2	2
????	4	3	2	10	3	1	2	2	1	4	4	3	3	3	3	3	2	3	1	3	3	3	1	2	3	3	1	3	2	1	3	4	3	3	2	2	3	3	2	1	2	1	2	1	1	1	1	2	2
????	4	3	1	12	3	3	2		1	3	3	3	3	4	4	2	2	2	2	5	5	2	5	4	3	5	5	5	3	4	5	3	4	3	4	3	2	1	3	2	4	3	4	3	2	1	2	2	3
????	4	3	2	11		2		2	4	1	1	1	1		2	1	3	1	1	5	5	1	1	5	3	4	3	5	4	1	1	4	5	1	2	1	1	1	3	1	1	1	2	2	1	1	2	1	1
????	4	3	1	11	2	2	3	2	1	1	1	3	1	1	1	1	1	1	3	1	3	1	3	3	5	5	3		3	3	3	3	5	3	4	1	1	1	3	1	1	1	3	1	1	1	3	3	4
????	4	3	1	12	1	2	3	3	1	3	3	3	3	3	3	1	1	1	1	5	3	3	3	1	3	3	3	5	3	1	3	3	3	2	2	1	1	1	2	1	1	2	1	1	1	1	1	1	3
????	4	3	1	10	2	4	3	2	2	3	3	3	5	4	1	1	1	4	1	4	5	4	1	1	4	4	5	4	1	5	1	1	1	4	4	1	1	1	4	4	1	4	1	4	1	1	1	4	1
????	4	3	2	10	3	2	2	2	1	5	5	5	5	4	5	5	5	1	1	1	5	1	4	2	1	2	5	5	5	1	5	5	4	3	4	2	1	1	3	1	1	1	2	2	1	1	1	1	2
????	4	3	1	10	3	1	4	1	4	1	1	1	1	1	1	1	1	1	5	5	1	1	1	1	1	5	1	5	5	1	1	5	4	2	1	2	1	1	1	2	1	3	2	3	1	1	2	1	1
????	4	3	1	10	3	1	1		1	2	2	2	2	2	1	5	1	2	1	1	1	1	1	5	2	2	1	1	5	1	4	5	5	1	2	1	1	1	2	2	1	1	1	2	1	1	1	2	1
????	4	3	2	11	4	1	1	2	1	3	3	2	3	3	4	2	3	1	1	5	5	3	3	2	4	2	5	4	5	1	3	5	5	2	3	3	1	1	2	2	2	1	2	2	1	2	1	2	2
????	4	3	1	10	3	2	3	2	1	3	2	1	1	1	1	1	5	5	1	5	5	4	1	5	1	5	5	5	5	1	1	5	5	1	1	2	1	1	2	1	2	2	1	2	2	1	2	2	3
????	4	3	2	10	1	1	1	2	4	4	3	5	3	2	3	2	4	4	2	3	2	4	1	5	5	4	2		2	2	2	2	1	2	1	1		1	1	1	2	3	3	1	1	4	2	1	2
????	4	3	2	10	4	1	1	2	1	1	1	1	1	1	1	1	1	1	5	1	3	1	3	5	5	5	1	5	5	1	5	5	1	2	2	2	1	1	2	1	1	1	1	1	2	1	3	2	2
????	4	3	1	11	5	2	2	1	1	2	3	1	3	4	2	3	3	2	4	1		2	1	2	4	3	3	4	4		2	3	3	2	1	3	1	4	3	4	2	2	3	2	3	4	3	1	3
????	4	3	2	10	2	3	2	2	4	5	2	3	5	2		1	3	2			2	3	1	3	2	4	2	1	3	1	3	5	3	2	1	3	4	1	2	3	2	1	4	2	3	2	1
????	4	3	2	10	4	1	1	2	2	2	3	2	1	3	2	4	1	1	2	1	5	1	1	5	2	5	1	5	5	5	1	5	4	4	3	2	1	2	2	2	2	1	2	1	1	1	1	1	1
????	4	3	2	11	4	4	4	1	4	1	1	1	1	1	1	1	1	1	1	1	5	4	3	5	5	5	4	4	5	4	1	5	5	2	2	1	1	1	1	1	1	1	1	2	1	1	2	1	2
????	4	3	2	12	1	2	2	3	3	5	5	5	5	5	5	2	3	5	3	5	2	4	3	2	3	3	5	3	3	2	3	4	3	3	3	2	2	2	3	3	2	1	2	3	2	1	3	2	2
????	4	3	2	10	1	3	3	2	4	3	3	3	2	3	3	3	5	2	3	5	5	5	5	5	5	3	5	5	5	1	5	5	5	4	4	4	4	4	1	1	1	1	1	1	1	1	1	1	1
????	4	3	2	10	3	4	2	2	4	1	1	1	1	1	1	1	5	1	1	5	5	1	5	5	5	5	5	5	5	1	1	5	5	1	1	1	1	1	1	4	1	1	1	4	1	4	1	4	4
????	4	3	2	10	3	2	2	1	1	4	2	1	1	1	1	1	1	2	2	1	2	1	2	2	1	5	5	3	2	2	2	1	2	1	1	1	1	1	1	1	1	1	1	1	1	1	1	2	3
????	4	3	2	11	1	3		3	3	1	1	1	1	1	1	1	5	5	5	5	5	4	5	4	5	1	1	1	1	3	1	3	3	1	4	1	1	2	1	1	2	1	1	2	1	1	2	4	1
????	4	3	2	11	1	1	4	2	3	3	4	5	3	1	1	3	3	1	5	3	1	1	5	5	5	5	3	3	5	5	1	5	5	4	2	4	3	1	2	1	3	4	2	3	2	3	4	1	4
????	4	3	1	11	2	3	2	2	1	2	2	3	3	2	3	1	2	1	1	3	1	2	2	5	4	3	2	4	1	3	3	3	3	2	1	2	1	1	1	1	2	1	2	2	2	2	1	1	1
????	4	3	2	10		1		2	4	5	5	4	5	4	3	3	3	1	1	5	5	4	3	2	1	5	3	4	5	2	2	3	4	3	1	3	1	2	2	1	1	1	1	1	1		3	2	3
????	4	3	2	11	3	2	1	1	4	3	3	3	3	3	2	2	3	4		3	5	1	3	4		5	1	5	5	1	3	4	4	2	3	2	2	3	3	3	2	2	3	4	3	3	2	3	2
????	4	3	2	11	2	1	2	3	4	4	4	2	3	3	5	5	3	4	1	1	1	1	4	2	5	3	5	5	3	2	2	3	5	2	3	2	2	2	1	2	2	2	2	1	1	2	1	1	2
????	4	3	1	11	4	5	2	3	4	2	3	2	2	1	1	1	1	1	1	3	1	1	1	1	1	1	3	5	1	2	4	4	5	2	2	1	1	2	2	1	1	1	1	1	1	1	1	2	2
????	4	3	2	11	3	2	3	2	1	5	5	5	5	5	5	5	5	5	1	5	5	5	5	5	5	5	5	5	5	5	1	5	5	4	4	2	1	1	1	1	1	4	1	1	1	3	4	2	3
????	4	3	2	11	4	2	1	2	2	3	3	3	2	3	3	3	5	2	2	3	3	3	3	3	5	5	5	3	3	3	3	3	3	2	2	4	3	1	1	1	4	1	2	1	2	2	4	2	2
????	4	3	2	11				3	4	1	1	5	1	1	1	1	3	1	1	5	5	1	3	2	3	4	5	5	4	1	2	5	4	2	3	2	1	1	1	1	1	2	2	1	1	1	2	2	2
????	4	3	1	10	3	2	3	2	1	5	4	5	5	4	5	1	1	1	1	5	4	1	1	1	5	4	4	5	5	3	4	4	4	3	1	2	1	2	3	1	2	2	2	2	2	2	2	2	3
????	4	3	2	10	2	4		2	2	2	1	1	2	1	2	1	2	2	4	5	5	2	1	2	5	5	4	2	4	1	4	2	5	2	1	1	1	1	2	1	1	1	2	4	1	2	4	2	1
????	4	3	2	11	1	2	2	2	1	5	5	5	1	1	1	1	1	1	1	5	5	5	5	5	5	5	5	5	5	5	1	5	5	2	3	1	1	1	1	1	1	2	1	1	1	1	2	1	2
????	4	3	2	11	2	2		1	4	3	5	1	5	5	5	1	3	1	1	5	1	5	5	1	5	5	5	5	5	1	3	1	5	3	4	4	3	1	1	1	4	4	2	1	1	2	1	4	4
????	4	3	1	10	3	5	5	2	2	1	1	2	3	3	3	1	1	1	1	1	3	2	2	3	3	2	1	5	3	1	3	4	2	2	3	1	1	1	3	1	1	2	3	1	1	1	2	2	3
????	4	3	2	11	1	2	2	2	1	1	1	1	1	1	1	1	1	1	1	4	5	1	1	2	4	4	1	4	4	1	2	4	2	2	2	1	1	1	1	1	1	2	1	1	1	1	2	1	1
????	4	3	2	11	3	2	2	2	4	5	5	5	1	5	5	1	5	1	1	5	1	1	5	5	5	5	5	5	5	1	1	5	5	1	1	1	1	1	1	1	1	1	1	1	1	4	4	2	3
????	4	3	1	11	3	1	4	1	2	5	5	5	5	5	5	5	3	1	1	3	5	5	1	5	5	5	1	5	5	3	3	5	5	3	2	3	1	3	1	1	1	1	3	2	2	3	3	3	2
????	4	3	1	11	1	5	5	1	1	2	2	1	2	2	2	1	2	1	1	1	1	1	1	1	1	4	4		2	2	1	1	4	2	1	1	1	1	2	1	1	1	1	1	1	1	2	2	2
????	4	3	2	12	1	1	1	1	4	1	1	1	1	1	1	1	1	1	1	1	4	1	1	1	5	4	1	4	4	1	1	4	4	2	1	2	1	1	1	1	3	2	1	3	2		1	1	1
????	4	3	2	10	2	3	3	2	1	1	1	1	1	1	1	1	1	1	1	1	5	1	1	1	5	5	5	5	5	3	3	5	5	2	2	2	1	1	2	1	2	1	1	2	1	1	2	1	2
????	4	3	2	10	3	1	1	2	1	1	5	3	3	4	5	1	5	1	1	1	1	1	1	5	5	5	5	5	3	1	5	5		2	4	2	1	1	1	1	1	1	2	3	1	1	2	1	3
????	4	3	1	11	2	2	1	2	1	1	1	1	1	1	1	1	1	1	1	5	5	1	1	5	5	5	1	5	5	1	1	5	5	1	1	1	1	1	1	1	1	1	1	1	1	1	1	1	1
????	4	4	1	11	4	2	3	1	4	3	2	1	2	2	2	2	2	2	2	4	4	4	2	3	4	4	2	4	4	2	2	4	3	2	1	1	1	1	1	1	1	1	1	1	1	1	1	1	2
????	4	4	1	10	2	3	3	1	2	3	3	1	1	1	5	3	1	1	3	5	1	1	4	4	5	5	2	5	3	3	3	4	3	1	1	1	1	1	1	1	1	1	1	1	1	1	1	2	3
????	4	4	2	11		2	4	2	3	5	4	2	3	2	2	3	3	2	2		3	2	2	1	2	1	3		2	2	3	4	1	2	1	2	3	1	4	3	2	1	2	3	2	4	1	2	3
????	4	4	1	11	3	4	1	1	1	3	2	3	3	2	1	2	3	1	2	3	2	1	4	2	5	3	3	4	4	2	3	3	2	2	3	2	1	2	2	1	2	1	1	1	2	1	1	2	2
????	4	4	2	11	4	4	1	2	4	3	1	1	3	3	3	5	1	1	1	3	5	3	3	3	3	2	5		3					2	3	3	4	4	4		3	4	4	3	3	3	4	3	3
????	4	4	1	11	1	2	2	2	4	5	2	3	1	1	2	3	4		2	4	2	4	3	5	1	4	1	3	3	1	4	3	5	2	3	1	2	3		2	3	1	2	3	4	2	4	2	2
????	4	4	1	10	3	2	3	1	2	1	1	1	1	1	5	1	5		1	5	5	1	5	1	5	5	1	5	5	5	1	5	1	1	4	4	4	1	1	4	4	4	1	1	4	1	4	1	1
????	4	4	1	11	2	3	4	1	1	1	1	1	1	5	1	5	1	1	1	5	5	1	1	5	1	5	1	5	5	1	5	1	1	2	3	1	4	2	3	2	4	2	3	2	3	2	4	2	3
????	4	4	1	10	3	2	2	1	2	3	3	4	4	3	4	3	5	5	3	3	5	2	4	4	5	4	5	5	4	5	4	5	4	4		2	2	1	1	1	2	1	4	3	2	3	3	3	3
????	4	4	1	10	1	2	2	3	4	1	1	5	1	1	1	1	5	1	5	1	1	1	1	5	1	5	1	5	1	1	1	5	5	2	1	2	1	1	1	1	1	1	1	2	1	1	3	2	2
????	4	4	2	10	4	3	3	2	1	1	1	5	3	1	1	1	1	1	1	5	4	1	2	5	5	1	5	5	1	1	1	5	2	4	4	2	1	4	4	4	1	2	2	1	1	2	1	4	1
????	4	4	1	10	3	3	2	2	2	1	5	5	1	1	1	1	1	1	1	5	5	5	5	5	5	5	5	5	5	1	5	5	5	2	4	4	4	4	4	4	4	4	3	4	4	4	4	4	4
????	4	4	1	10	3	1	1	3	2	5	5	4	4	1	1	1	5	3	1	5	5	1	1	3	1	4	5	5	5	5	1	4	1	1	2	2	1	1	1	2	2	3	4	2	1	2	4	4	1
????	4	4	1	11	3	2	2	1	2	1	1	5	5	5	5	1	1	1	1	1	5	5	1	5	1	3	5	5	3	1	5	5	3	4	4	4	2	4	4	1	2	4	4	3	1	1	1	1	4
????	4	4	2	10	1	2	2	2	1	1	3	3	2	3	2	3	2	2	5	2	4	2	3	2	4	4	5	1	1	5	2	1	1	1	2	2	1	1	2	1	2	3	2	3	2	3	3	3	3
????	4	4	1	12	1	5	5	2	3	3	4	1	3	5	2	3	4	5	5	3	4	2	1	3	4	2	2	4	3	5	4	2	4	2	3	1	1	4		2	3		1	2	3	2	1	1	3
????	4	4	2	11	4	4	1	2	2	2	2	2	2	2	2	2	2	2	2	4	4	2	2	4	2	4	4	4	4	3	2	2	2	2	2	1	1	1	1	1	1	1	1	1	1	1	1	1	1
????	4	4	1	10	3			2	4	2	3	2	3	3	3	1	3	2	1	3	1	3	1	4	2	2	1	2	3	2	2	2	4	4	4	2	1	1	1	1	1	1	1	1	1	1	1	1	2
????	4	4	1	11	2	3	2	2	2	3	3	3	3	3	5	1	5	5	5	5	5	3	3	3	4	5	5	5	4	5	4	5	3	4	4	3	4	3	3	3	3	3	4	4	1	1	4	2	4
????	4	4	1	10	2	3	2	2	4	4	4	4	4	4	4	1	4	1	1	1	5	5	5	5	5	4	4	5	2	5	3	3	2	2	2	3	2	2	4	2	1	1	1	4	1	2	4	2	2
????	4	4	1	10	3	1	2	1	1	3	3	4	5	4	4	1	3	2	3	3	3	3	3	3	3	5	5	3	3	5	4	3	3	3	3	3	3	3		3	3	3	3	3	3	3	3	3	3
????	4	4	1	11	4	2	1	1	2	4	3	4	3	5	2	5	3	5	5	3	3	5	1	5	3	4	5	3	3	5	3	4	4	2	2	3		2	3	3	2	2	3	3	3	2	3	2	2
????	4	4	1	11	3	2	3	2	2	3	1	5	5	3	3	1	1	1	1	1	1	3	3	1	3	3	1	5	5	1	1	5	5	3	2	1	1	1	1	1	1	1	1	1	1	2	2	1	1
????	4	4	1		2	1	4	2	4	3	3	3	1	3	3	1	5	1	1	1	4	1	1	5	5	3	3	5	5	3	3	4	3	3	3	1	3	3	3	3	1	1	1	3	3	3	3	3	3
????	4	4	2	10	4	5	5	3	4	4	4	4	4	4	4	4	4	4	4	5	4	4	4	4	4	4	4	4	4	4	4	4	4	3	2	3	1	1	2	1	2	1	1	2	1	1	2	2	2
????	4	4	1	10	4	2	3	2	1	3	5	2	4	2	3	1	1	3	5	1	4	3	2	4	3	2	2	4	3	2	4	1	5	3	2	1	4	3	2	4	1	4	3	2	4	2	3	2	3
????	4	4	1	10	2	3	3		2	2	5	1	1	1	2	3	2	5	4	3	1	2	4	2	5	1	4	3	5	2	4	3	2	4	3	1	4	2	4	1	3	1	1	2	3	2	1	2	3
????	4	4	2	12	2	1	2	2	1	1	1	1	1	1	1	1	1	1	1	5	5	1	1	5	1	5	2	5	4	1	4	4	5	1	2	3	4	3	3	3	2	1	4	1	3	1	1	2	2
????	4	4	1	10	3	2	1	2	1	1	3	1	4	3	1	4	2	1	2	1	2		1	2	3	2	1	2	3	1	2	3	5	1	1	1	1	1	1	1	1	1	3	1	1	1	1	1	2
????	4	4	1	11	3	2	1	1	1	3	3	1	1	2	3	2	3	2	3	3	3	3	2	4	2	2	4	1	1	3	4	1	2	1	2	2	1	2	1	2	2	2	2	2	1	1	1	1	1
????	4	4	2	11	3	2	1	2	2	2	2	1	2	3	1	2	1	2	1	5	1	2	1	2	3	2	4	4	3	1	2	3	2	3	2	2	1	1	1	2	3	3	2	4	1	3	2	2	3
????	5	1	2	12	3		4	2	2	1	1	1	1	1	2	2	1	1	1	5	5	1	3	3	4	5	5	5	5	1	3	3	3	2	3	4	3	2	1	1	1	1	1	2	2	3	4	1	1
????	5	1	2	13	4	1	1	2	1	2	2	2	2	2		3	3	2		1		2	2	2	3	4	2	1	1	2	3	4		2	1	1	1	1	1	1	1	1	1	3	1	1	1	1	1
????	5	1	2	12	3	4	4	2	1		2	3	1	3	2	5	3	4	1	1			4	3	2	5	5	1	1	2	4	2	4	2	2			2		2		1	1	1	1	1	1	1	1
????	5	1	1	12	3	3	2	3	1	5	5	5	5	5	5	4	1	3	1	2	3	2	1	2	4	3	5	4	5	4	1	4	4	3	2	2	4	3	3	1	2	4	1	1	2	3	2	2	3
????	5	1	2	13	3	3	3	2	1	3	4		2	2	1	1	5	1	5	4	1	5	1	5	5	5	2	2	4		1	4	4	1			3	4	3	4	3	4	4		4	1	2	1	1
????	5	1	1	13	1	2	1	2	1	1	1	5	5	5	1	1	1	5	1	1	5	3	3	5	4	4	3	3	5	4	3	5	4
????	5	1	1	11	4	2	3	2	4	4	4	1	4	4	4	1	1	1	1	4	3	1	3	4	4	4	5	4	3	1	4	4	5	3	1	1	3	1	1	1	3	3	1	3	1	4	3	3	2
????	5	1	2	11	3	3	2	2	1	5	2	4	2	4	2	2	5	4		5	2	5	2	2	5	2	4	2	5	1	1	5	1	3	3	3	3	3	3	3	3	3	3	3	3	3	3		2
????	5	1	1	12	2	4	2		2	1	1	1	1	1	2	1	1	3	1	1	5		1	5	5	5	1	4	5	4	3	4	5	1	1	2	1	1	1	1	1	1	1	1	1	1	2	1	1
????	5	1	1	12	2	1	1	2	1	3	2	3	2	3	4	5	5	5	1	1	3	2	2	5	4	4	5	5	2	1	5	3	3	3	2	4	2	3	3	1	4	2	1	2	3	1	4	3	3
????	5	1	1	12	2	2	1	2	4	5	3	5	5	5	5	1	5	4	5	5	5	5	4	1	3	5	4	4	5	1	5	5	5	4	4	3	4	3	2	4	4	3	4	4	3	4	3	4	3
????	5	1	2		2	2	2	2	1	2	1	2	3	3	2	1	2	3	2	5	4	2	1	5	4	4	4	5	4	2	1	4	3	2	3	2	2	1	1	2	2	2	3	2	1	3	3	2	2
????	5	1	1	11	3	2	2	1	1	1	2	1	3	1		2	1	2	1	2	1	2	1	2	1	3	1	1	1	3	3	3	3	1	1	1	1	1	1		2	2	2	1	1	1	1	1	1
????	5	1	2	11	1	2	1	2	4	2	3	2	4	1	2	4	2	3	2	4	2	3	1	2	3	4	1	2	1	2	3	1	3	3	2	1	1	1	1	1	1	2	2	1	1	1	1	1	1
????	5	1	1	11	2	3	2	1	1	5	3	1	2	2	3	1	2	1	1	2	1	2	1	5	2	5	4	2	4	2	1	3	3	3	2	1	1	1	1	1	1	1	1	1	1	1	1	3	1
????	5	2	2	12	3	2	2	2	3	1	1	1	1	1	1	1	1	4	1	5	5	1	4	5	5	5	3	5	5	1	1	5	3	3	2	1	1	1	1		1	1	1	1	1	3	3	1	1
????	5	2	1	13	4	1	1	3	4	1	1	1	4	1	5	1	1	1	1	1	4		1	1	5	2	5	4	3	1	2	3	4	2	2	1	1	1	1	1	3	1	2	2	1	4	3	3	3
????	5	2	1	11	2	2	2	2	1	2	1	3	2	3	4	1	2	1	1	4	1	3	1	1	3	4	4	3	3	1	1	4	5	3	2	3	2	2	1	1	2	1	2	2	1	3	4	1	2
????	5	2	1	11	1	4	3	2	2	1	1	1	1	1	2	1	2	1	1	4	5	1	1	2	2	2	4	1	5	1	2	4	4	2	2	1	1	1	1	1	1	3	2	2	1	2	2	1	2
????	5	2	2	11	2	3	3	2	2	4	3	1	3	3	4	1	1	1	1	1	5	1	2	1	5	5	4	5	4	1	2	5	5	2	1	3	2	1	1	1	2	1	1	2	1	1	1	1	2
????	5	2	1	11	2	2	4	2	3	2	3	4	3	3	1	1	3	1	1	3	5	1	3	3	4	3	3	4	4	3	1	3	4	1	1	1	1	1	1	1	1	1	1	1	1	1	2	1	1
????	5	2	2	11	3	3	2	2	1	1	1	2	1	1	1	1	1	1	1	2	5	1	1	5	2	5	2	5	4	1	1	4	3	2	1	1	1	1	1	1	1	1	1	1	1	1	2	2	1
????	5	2	1	11	3	1	1	2	1	4	5		4	3	1	2	5	5	2	5	1	2	5	1	5	5	1	5	5	5	3	5	1	1	3	4	3	4	2	4	3	4	3	4	4	3	1	4	2
????	5	2	1	11	3	3	2	2	1	2	1	3	1	3	1	1	1	2	1	1	2	1	2	1	2	5	5	5	4	1	2	4	4	2	1	3	1	2	1	1	1	1	1	1	1	1	1	2	1
????	5	2	2	11	1	2	2	2	2	1	1	5	1	1	4	2	2	5	2	5	5	2	4	2	5	5	5	4	5	2	2	4	5	3	3	3	1	1	1	3	1	1	3	1	1	2	1	2	2
????	5	2	1	11	2	1	1	2	3	3	4	4	3	3	3	1	1	1	1	5	5	1	1		1	5	1	5		1	1	5	3	4	1	2	1	2	1	1	2	1	1	1	1	2	4	2	1
????	5	2	2	12	3	2	2	2	1	2	2	3	3	4	3	2	4	3	1	5	5	4	2	5	4	5	1	5	5	4	3	3	4	2	3	2	2	2	1	3	2	2	1	1	2	1	4	2	1
????	5	2	2	12	1	2	1	1	1	1	1	1	2	3	4	1	1	1	1	2	5	1	4	2	4	5	5	1	5	5	3	5	4	3	3	2	1	1	2	3	3	3	4	3	1	1	4	2	3
????	5	2	2	13	3	2	2	2	1	5	5	2	3	4	5	1	4	3	2	5	5	1	4	5	5	4	5	3	5	2	2	3	4	2	2	2	2	1	3	2	2	3	2	2	1	1	2	2	2
????	5	2	2	13	2	3	2	2	2	3	3	3	3	1	1	5	5	4	4	1	5	5	5	5	5	5	5	5	5	1	5	5	5	1	4	4	1	4	3	4	2	2	1	4	1	4	4	4	4
????	5	2	2	12	3	4	3	2	4	3	3	5	5	5	5	1	2	1	4	5	5	4	5	3	5	5	5	5	2	1	1	5	5	2	3	2	1	1	1	2	3	2	3	4	1	2	4	2	3
????	5	2	1	12	3	1	1	2	2	3	4	1	3	3	4	1	5	1	5	3	4	4	5	2	3	5	5	2	4	5	4	3	1	4	1	3	2	3	1	3	1	2	1	2	3	4	2	2	3
????	5	2	2	11	4	2	2	1	2	1	1	5	5	5	5	1	1	1	1	1	5	1	5	1	5	5	5	5	5	1	1	5	5	2	3	1	1	2	1	1	2	1	2	3	1	2	4	4	2
????	5	2	1	10	2	2	2	2	2	3	2	3	3	3	2	1	2	1	1	2	5	1	4	4	2	2	5	5	4	1	2	4	4	3	3	2	1	1	2	1	2	1	2	1	1	2	2	2	2
????	5	2	2	13	1	1	1	2	4	3	2	3	4	2	1	3	5	3	1	5	5	1	3	5	5	5	5	5	5	1	1	5	4	4	4	1	1	4	4	1	3	3	3	4	1	3	4	1	2
????	5	2	1	12	4	2	1	2	2	3	2	4	3	5	4	3	5	1	1	2	5	1	5	5	2	5	5	5	4	1	1	5	2	2	1	3	3	4	4	3	1	3	1	2	1	3	1	3	4
????	5	2	1	13	3	2	3	2	2	1	1	5	1	1	1	2	4	1	5	2	5	4	4	5	5	5	4	5	5	5	1	5	5	2	1	2	1	2	3	2	3	1	2	2	3	3	4	1	2
????	5	2	2	12	1	2	2	2	1	1	1	2	2	1	1	1	1	1	1	2	1	1	1	1	5	5	4	2	5	2	5	5	3	2	3	1	2	1	3	1	2	1	2	2	1	1	1	2	4
????	5	2	1	11	2	2	2	2	2	4	5	5	5	5	5	1	5	1	1	5	4	5	5	5	3	5	5	4	5	3	3	5	2	4	4	3	4	4	4	1	4	4	4	1	1	4	4	3	4
????	5	2	2	11	4	1	2	2	1	4	3	4	4	3	1	5	1	3	1	1	5	1	4	1	5	4	5	5	5	1	1	5	4	1	2	2	3	3	4	3	3	1	3	3	2	3	2	2	1
????	5	2	1	12	4	2	1	2	4	4	3	2	3	2	4	3	1	1	1	2	4	2	2	3	2	4	3	2	4	1	2	4	4	3	1	2	1	1	4	1	2	1	3	1	2	1	2	1	2
????	5	2	2	11	2	3	3	1	1	5	2	5	3	3	2	5	3	2	1	2	5	2	2	4	3	5	5	4	4	2	4	4	4	4	4	3	4	3	1	1	4	3	2	4	1	2	4	3	1
????	5	2	2	11	1	2	2	1	2	5	3	4	5	4	1	1	5	1	5	5	1	1	5	1	5	5	5	4	4	1	4	4	4	3	2	1	2	1	1	1	2	2	2	2	2	2	3	2	3
????	5	2	1	12	2	2	2	2	2	3	1	3	4	4	3	1	3	1	1	4	5	3	4	5	5	5	4	3	5	1	3	5	3	3	2	2	1	1	2	1	1	2	1	1	1	1	1	1	2
????	5	2	2	11	3	2	1	2	2	3	3	5	4	3	3	1	4	1	4	5	5	4	1	5	4	5	5	5	4	4	4	5	3	3	3	1	1	1	1	1	2	1	3	3	1	2	4	2	3
????	5	2	2	10	2	1	1	2	1	1	5	5	5	4	1	1	4	1	1	1	1	1	1	4	4	5	5	5	4	1	4	4	3	4	3	4	4	4	4	4	3	2	1	2	3	4	1	4	1
????	5	2	1	12	2	2	2	2	1	1	3	5	1	3	2	2		1	1	5	5	1	3	5	5	3	5	3	2	1	3	3	3	2	1	2	1	2	1	1	1	1	2	2		4	4	1	1
????	5	2	2	11	2	2	3	2	4	3	4	3	1	1	3	4	3	3	1	1	3	1	3	3	4	4	5	1	3	1	4	1	2	2	4	3	2	2	3	3	1	3	2	1	1	1	1	2	2
????	5	2	1	11	2	2	2	2	1	3	5	1	2	5	1	1	1	2	1	1	5	1	1	2	4	5	1	1	5	1	2	4	3	2	1	1	1	3	2	2	3	1	2	1	1	2	2	1	2
????	5	2	2	11	3	2	2	2	2	3	3	2	2	3	3	2	2	1	1	5	1	1	2	5	1	5	2	5	5	1	1	5	5	2			1	2	3	1	1	1	2	1	1	4	3	1	1
????	5	2	2	12	2	1	2	2	1	2	1	5	1	2	1	2	3	1	1	5	5	3	3	1	3	4	1	5	5	3	2	5	2	2	1	2	1	4	1	1	3	1	1	2	1	1	2	1	1
????	5	2	2	12	1	3	3	2	1	3	4	5	3	4	4	3	1	3	4	3	5	3	4	3	2	4	2	5	4	1	3	5	2	2	2	2	3	2	3	1	2	3	1	2	4	3	2	2	3
????	5	2	2	11	4	3	3	2	4	1	1	1	1	1	1	1	4	1	1	5	1	1	1	5	5	5	1	5	5	4	1	5	5	2	1	3	1	2	1	1	2	2	1	1	1	1	1	2	1
????	5	2	1	12	1	1	2	2	1	4	4	5	5	5	5	1	5	2	5	5	3	3	5	5	5	5	5	4	3	5	1	3	4	3	2	4	3	2	4	4	4	4	2	3	2	3	2	4	3
????	5	2	2	11	1	1	1	2	2	3	3	3	5	3	5	1	1	1	1	1	1	1	4	5	5	3	3	2	2	1	1	3	2	2	4	3	2	3	2	1	2	2	2	2	1	1	3	2	2
????	5	2	1	10	2	3	3	2	1	3	4	1	1	4	5	1	1	1	1	1	3	1	1	2	5	3	5	2	4	3	1	4	4	2	2	3	4	3	2	1	3	4	1	2	2	3	2	3	2
????	5	2	1	13	1	2	2	2	1	4	2	4	3	4	3	4	1	4	1	3	2	1	4	2	4	4	4	2	4	1	2	4	5	2	2	1	1	1	1	1	1	1	1	2	1	2	1	2	1
????	5	2	2	11	1	3	1	2	1	1	1	5	1	1	1	1	5	1	1	5	5	1	5	5	5	5	5	5	5	1	1	5	3	3	1	3	3	1	1	1	1	1	1	2	1	1	4	2	1
????	5	2	2	13	3	2	1	2	4	5	2	3	1	2	5	2	3	2	3	5	3	3	3	3	5	5	2	5	3	1	3	5	5	3	3	2	3	4	2	3	2	4	4	4	2	2	3	1	1
????	5	2	2	11	3	4	4	2	2	5	5	5	5	5	5	4	2	1	1	5	1	3	4	3	5	4	5	4	4	3	3	4	5	2	2	1	2	3	4	3	2	2	3	3	1	4	3	2	2
????	5	2	1	11	1	3	3	2	2	5	5	5	5	5	5	4	2	1	1	4	5	1	4	4	5	5	5	5	5	5	4	5	4	3	3	4	4	2	1	4	3	2	2	4	1	4	3	3	4
????	5	2	1	12	4	1	1	1	1	5	5	1	5	3	5	5	1	1	1	5	1	1	5	1	5	5	5	5	5	1	1	5	5	4	4	4	4	2	4	1	1	4	1	1	4	1	3	4	4
????	5	2	2	12	1	4	2	1	1	1	1	1	3	3	2	1	1	1	5	5			5	1	1	3	5	5	3	1	5	3		2	1	1	1	1	2	3	1	3	2	1	1		3		4
????	5	2	2	11	3	2	2	1	1		1	5	2	3	1	1	1	1	1	4	5	2	1	3	4	5	4	5	5	1	1	4	5	2	2	1	1	1		2	2	1	2	2	2	1	3	1	2
????	6	1	1	12	2	3	2	2	1	1	5	5	5	5	5	5	1	1	1	1	5	5	5	4	5	5	5	4	5	3	3	3	3	2	1	2	1	1	1	3	1	1	1	3	1	1	2	1	1
????	6	1	1	12	1	3	2	2	1	2	1	1	1	4	4	1	4	1	1	1	5	1	4	2	4	4	4	4	4	4	4	5	5	2	1	1	1	1	1	1	3	1	1	1	1	1	1	1	1
????	6	1	1	12	2	1	1	2	1	1	1	4	2	1	1	2	1	1	1	1	2	1	1	1	4	5	4	5	4	1	2	1	4	2	2	1	1	1	1	1	2	1	2	2	1	1	2	1	1
????	6	1	1	12	1	3	2	2	4	4	5	2	4	3	2	2	1	1	4	1	5	1	4	2	3	3	3	4	4	2	2	3	1	2	3	3	1	2	2	3	2	3	1	1	1	1	2	2	3
????	6	1	2	12	1	2	2	3	1	5	5	3	1	1	5	1	1	1	1	5	2	1	1	1	5	5	1	1	4	1	1	5		3	2	3	2	2	1	1	1	1	1	2	1	1	1	2	1
????	6	1	2	12	1	2	2	1	4	3	3	2	3	3	4	1	5	5	1	2	1	1	5	3	3	3	5	5	2	1	5	5	3	4	4	1	2	2	3	3	4	1	1	3	2	3	4	2	3
????	6	1	2	12	1	3	3	3	1	3	3	3	3	3	3	3	3	3	3	3	3	3	3	3	3	3	3	3	5	2	5	5	5	2	1	1	1	1	1	1	1	1	1	1	1	1	2	1	1
????	6	1	2	12	2	2	1	2	1	2	3	4	4	5	3	4	1	1	1	1	1	4	4	5	4	4	5	4	4	4	2	3	4	3	2	2	2	1	1	1	2	2	3	2	1	2	4	1	2
????	6	1	2	12	3	1	2	1	2	3	4	1	2	3	2	3	3	2	4	4	5	3	2	2	3	2	2	3	2	3	3	2	4	1	2	3	4	2	3	1	1	1	1	2	1	2	1	1	1
????	6	1	2	12	1	2	2	2	3	4	4	5	5	4	2	3	5	2	1	5	4	3	3	4	4	3	5	3	4	1	3	4	4	4	4	1	2	2	3	3	3	4	3	4	1	2	3		3
????	6	1	2	14	1	1	2	3	4	4	4	3	3	3	4	4	2	2	1	5	5	1	5	5	5	4	5	3	3	1	2	4	3	3	3	2	2	2	1	2	2	1	2	4	1	2	1	3	2
????	6	1	2	12	3	3	3	3	1	2	4	2	5	2	4	1	1	4	1	3	5	1	1	3	5	5	5	3	5	1	2	5	5	3	1	2	2	1	1	1	3	1	1	1	1	1	1	2	3
????	6	1	1	12	2	2	2	2	1	4	1	1	1	1	1	1	1	1	1	5	5	1	5	1	1	5	4	5	5	1	1	5	5	3	2	2	3	1	1	1	2	1	1	2	1	1	2	3	1
????	6	1	2	12	3	2	2	2	1	1	1	1	1	2	2	3	1	2	2	3	1	1	1	4	5	5	5	5	5	1	1	5	5	3	2	3	3	1	1	1	2	1	1	3	1	3	2	1	3
????	6	1	2	12	3	3	2	3	1	1	5	1	1	1	1	1	1	1	2	1	1	1	5	1	5	1	5	5	1	1	5	5	5	2	2	3	3	1	1	2	2	3	2	1	1	3	1	2	3
????	6	1	2	12	3	3	2	2	1	3	3	3	2	3	2	2	1	1	5	3	2	1	3	1	3	4	4	3	3	1	2	3	3	3	2	2	2	1	2	2	2	3	2	3	2	3	2	2	3
????	6	1	1	12	3	1	2	2	1	3	2	4	4	4	2	2	1	3	1	3	5	1	1	5	4	3	4	4	3	1	2	3	3	2	3	1	1	1	1	1	2	2	2	2		1	2	1	1
????	6	1	2	12	1	2	2	2	1	1	2	1	1	2	1	1	4	5	1	5	5	1	4	5	5	5	4	4	5	2	1	5	5	3	2	3	2	2	1	2	3	2	2	3	1	4	2	2	2
????	6	1	1	12	2	3	3	2	1	2	2	3	3	4	3	4	3	3	1	2	5	1	5	4	3	3	5	4	3	1	3	2	3	2	4	1	1	2	1	2	1	1	4	1	1	3	3	2	3
????	6	1	2	12		2	2	1	4	4	4	1	4	4	3	1	2	1	1		4	3	3	1	3	5	4	5	5	1	4	4	4	3	1	2	1	1	1	1	1	1	1	1	1	1	3	2	4
????	6	1	2	12	3	2	3	2	2	2	3	2	4	4	5	1	4	1	1	2	2	1	2	4	4	5	5	2	4	1	1	1	1	3	2	4	2	1	2	2	3	4	4	4	3	4	3	3	4
????	6	1	1	12	1	3	3	2	1	4	1	1	1	2	4	1	2	1	1	1	1	1	1	1	4	3	4	2		1	1	4	5	3	2	1	1	1	2	1	1	2	2	3	1	1	3	3	4
????	6	1	1	12	2	3	1	2	4	5	5	5	5	5	5	5	5	3	5	5	5	5	5	5	5	5	1	5	5	5	1	5	5	4	2	3	4	2	4	3	4	2	4	4	1	4	3	4	4
????	6	1	1	12	2	2	1	2	1	4	5	4	5	4	5	4	2	3	1	1	2	1	4	2	5	4	5	3	4	1	1	2	5	3	1	2	2	2	4	1	1	4	1	1	1	4	4	4	4
????	6	1	1	12	2	1	2	2	2	2	3	2	5	5	2	5	1	5	5	5	1	2	5	5	5	1	1	5	5	1	5	2	4	3	3	3	3	3	3	3	2	2	2	2	2	2	2	2	2
????	6	1	2	12	2	4	4	1	4	3	3	3	3	3	3	3	3	3	3	3	3	3	3	3	3	3	3	3	4	4	3	4		1	1	1	1	1	1	1	1	1	1	1	1	1	1	1	1
????	6	1	1	12	2	2	1	2	1	3	2	5	4	5	5	3	5	3	1	3	4	1	1	4	5	5	5	4	5	4	5	3	3	3		2	4	3	2	3	4	2	4	4	1	3	4	3	3
????	6	1	1	13	2	3	1	2	4	3	3	3	3	3	3	1	1	1	1	1	2	1	1	1	5	5	1	5		1	1	2	1	1	2	1	1	1	2	1	2	1	2	2	1	1	1	1	2
????	6	1	1	12	3	2	1	2	3	2	2	2	3	2	1	1	3	1	2	5	3	3	2	3	3	3	3	3	1	3	3	3	3	3	3	2	1	2	2	2	3	3	3	3	2	3	4	2	3
????	6	1	2	13	3	2	2	2	2	4	4	4	4	1	1	5	2	5	5	2	2	5	5	5	5	4	5	1	4	5	4	3	4	3	4	3	2	4	3	2	4	3	2	1	3	4	2	2	4
????	6	1	1		2	2	2	2	1	5	5	3	3	4	4	5	5	5	1	3	1	1	1	5	3	3	1	3	5	1	5	5	5	1	1	1	1	1	1	1	1	1	1	1	1	1	3	4	3
????	6	1	1	13	2	2	2	2	2	3	4	3	4	4	3	2	3	3	5	3	3	3	5	4	3	5	3	3	5	3	3	5	4	2	2	2	2	2	2	2	2	2	2	2	2	2	2	2	3
????	6	1	1	12	3	3	3	3	1	3	3	4	4	3	4	3	1	1	1	1	5	1	4	2	3	3	3	4	4	2	2	3	3	2	2	2	1	1	2	1	1	1	2	1	1	1	3	2	2
????	6	1	2	12	3	1	1		2	1	1	1	2	1	1	1	4	1	1	4	3	1	1	1	3	3	3	3	3	3	3	3	3	3	1	1	1	1	3	1	2	1	1	2	1	3	1	2	3
????	6	1	2		2	4	1	2	2	3	3	3	3	3	4	3	3	1	3	3	3	3	3	3	3	3	3	3	3	5	3	3	3	2	3	3	2	2	1	1	2	2	2	2	1	4	2	2	2
????	6	1	2	12		2	2	2	1	5	5	5	1	5	1	5	1	1	1	1	1	1	1	5	5	5	1	5	5	1	1	3	5	1	1	1	1	1	1	1	1	2	1	1	1	1	1	1	2
????	6	1	1	12	3	3	2	1	1	3	3	3	3	3	3	1	1	1	1	1	5	1	1	1	5	5	5	5	5	1	1	5	4	1	1	1	1	1	1	2	1	1	1	2	1	2	3	1	2
????	6	1	1	13	1	1	2	2	1	5	4	4	5	5	5	1	4	3	1	2	5	5	5	4	4	4	5	5	4	2	1	4	5	2	4	3	1	2	2	1	3	2	1	3	1	2	4	4	3
????	6	1	1	12	2	2	4	1	1	5	5	1	5	5	4	2	5	5	5	5	5	4	3	5	1	5	5	1	3	4	3	4	4	3	1	2	1	3	4	3	2	2	1	3	1	3	4	4	2
????	6	1	1	12	3	2	2	2	1	3	2	2	2	1	3	1	3	2	1	2	5	3	4	5	4	5	5	5	4	2	3	3	3	2	2	2	2	2	1	1	2	1	1	3	1	2	3	2	2
????	6	2	2	12	2	3	4	2	1	3	1	1	1	1	2	1	1	1	1	1	5	1	1	1	1	5	4	4	4	1	1	5	5	2	1	2	2	1	1	1	1	1	1	3	1	3	2	1	2
????	6	2	2	12	3	2	2	1	1	1	2	1	2	1	2	1	2	1	2	1	2	1	2	1	2	1	1	2	1	2	1	2	1	2	3	3	1	1	2	1	2	2	3	3	1	1	3	2	1
????	6	2	2	12	2	2	2	2	1	1	1	2	3	3	1	1	1	3		2	2	1	3	2	1	5	4	2	3	1	2	4	4	3	1	2	1	1	2	1	1	4	1	1	1	1	2	1	1
????	6	2	2	12	2	2	2	2	1	1	1	1	1	1	1	1	1	1	1	1	1	1	1	1	1	1	1	1	5	1	1		5	1	1	1	1	1	1	1	1	1	1	1	1	1	1	1	1
????	6	2	1	12	3	2	2	3	4	2	5	4	4	4	4	1	5	1	1	5	3	5	5	1	1	5	2		5	1	5	5	5	4	3	4	3	4	4	4	4	3	4	4	1	4	3	3	3
????	6	2	2	12	3	1	1	3	1	3	4	3	2	3	1	2	1	1	5	2	1	1	1	2	1	5	1	1	4	1	2	4	4	2	1	3	1	4	1	2	1	3	2	4	2	4	2	4	3
????	6	2	2	12	1	3	2	1	1	1	1	1	1	1	1	1	4	4	1	5	1	1	1	4	5	3	1	1	5	1	1	1	5	2	1	1	1	1	2	1	2	1	1	2	1	2	3	1	2
????	6	2	1	12	4	3	3	2	1	1	1	4	3		2	3		1	2	4	2	2	5	4	1	4	5	2	3	1	3	5	3	3	4	2	1	1		1	1	1	1	1		2	4	4	1
????	6	2	1	12	2	2	2	2	1	1	1	2	2	1	2	1	1	1	1	1	2	1	1	3	5	5	2	5	4	1	2	2	4	2	1	2	1	1	1	1	1	1	1	1	1	1	1	2	1
????	6	2	1	12	1	3	2	2	1	1	1	1	1	1	1	1	1	1	1	1	1	1	5	5	5	5	1	4	5	1	1	2	4	1	1	1	1	1	1	1	1	1	1	1	1	1	2	1	1
????	6	2	1	12	3	3	1	2	2	1	2	2	4	3	2	1	4	1	1	4	5	2	5	4	4	4	3	3	4	1	3	4	5	2	2	2	2	1	1	2	2	1	1	2	1	4	1	1	2
????	6	2	1	13	5	3	4	2	4	1	2	2	1	1	1	1	2	2	1	1	5	2	4	2	4	4	2	3	1	3	1	5	3	2	2	4	3	2	3	2	3	2	4	3	1	1	1	4	4
????	6	3	1	12	2	2	2	1	1	2	5	1	3	1	5	1	1	1	1	5	4	1	5	5	5	5	1	5	5	1	4	5	5	3	4	3	1	3	2	4	3	1	1	1	2	1	1	3	4
????	6	3	2	12	1	2	1	2	1	1	3	5	3	5	3	1	1	3	1	5	1	4	5	5	5	5	5	5	5	1	3	5	5	3	3	1	1	1	1	1	1	1	2	1	1	4	4	2	1
????	6	3	1	12	1	2	2	2	2	2	4	2	5	4	1	1	4	1	1	4	2	1	1	4	2	4	2	2	1	1	4	2	4	3	2	2	1	1	3	1	1	1	1	2	1	2	3
????	6	3	1	12	3	4	4	2	1	1	1	1	1	1	1	1	1	1	1	1		1	1	1	1	4	1	5	4	1	1	2	2	1	1	1	1	1	1	1	1	1	1	1	1	1	1	1	1
????	6	3	1	11	4	2	2	2	1	3	2	4	3	2	4	2	4	5	4	3	2	3	2	4	2	4	5	4	4	4	3	4	5	2	1	1	1	1	3	1	2	1	2	2	1	1	3	1	2
????	6	3	2	12	3	2	1	2	1	3	3	2	1	1	2	1	1	1	1	1	2	2	1	2	4	4	5	4	3	1	2	3	4	2	1	2	1	1	2	2	2	1	1	1	1	1	1	2	4
????	6	3	2	12	3	1	2	1	4	5	5	5	5	5	1	5	1	1	1	1	1	5		1	5	1	5	5	5	1	5	5	1	3	1	1	1	3	3	4	2	3	4	4	3	4	1	4	4
????	6	3	2	12	1	3	4	2	3	2	3	4	3	2	2	1	1	1	5	1	3	2	1	2	5	5	5	5	5	1	2	3	2	3	1	2	2	2	1	1	1	1	1	1	1	1	1	1	2
????	6	3	2	12	1	2	2	1	2	2	1	2	1	1	1	4	2	5	4	2	1	1	4	4	4	5	1	1	2	1	4	2	2	2	1	3	1	1	2	1	2	2	1	1	1	1	2	2	4
????	6	3	2	12	2	2	3	1	1	3	2	2	5	4	1	1	4	1	1	1	1	5	5	2	1	4	5	2	2	1	1	3	4	1	2	4	4	2	1	4	4	1	1	2	1	2	2	3	3
????	6	3	2	12	3	2	2	2	1	1	1	2	1	2	4	1	1	1	1	4	4	1	1	1	5	5	5	5	5	1	1	4	5	3	2	1	1	2	1	1	2	1	1	2	1	1	2	1	3
????	6	3	1	12	2	2	2	2	1	2	3	2	3	4	5	5	5	1	1	5	2	3	4	4	4	3	3	4	1	3	4	3	4	2	1	2	2	3	2	1	3	2	1	3	2	1	3	3	2
????	6	3	1	12	2	2	2	2	1	5	5	3	5	3	5	1	4	1	3	1	5	1	1	3	5	3	1	1	4	1	1	5	2	2	1	3	3	3	3	1	1	1	1	2		4	1	1	3
????	6	3	1	12	3	2	2	2	1	3	3	3	3	3	3	2	1	3	2	2	1	1	1	1	5	5	4	3	1	3	1	1	5	1	1	1	1	1	1	1	1	1	1	1	1	1	1	1	2
????	6	3	1	12	3	2	3	2	1	5	5	5	5	4	3	3	1	3	1	1	5	4	4	4	3	4	3	4	4	1	4	4	3	3	2	2	2	3	3	2	2	1	3	3	1	1	4	3	1
????	6	3	2	12	1	2	2	3	3	4	4	4	4	4	4	1	5	1	1	1	2	1	5	5	2	3	5	5	5	1	2	4	3	2	3	2	2	2	1	1	1	2	1	2	1	1	1	1	1
????	6	3	1	12	2	3	1	2	1	4	1	1	2	3	1	1	1	4	5	5	1	1	5	4	5	5	4	3	2	1	5	4	2	2	1	2	3	1	1	1	2	2	1	2	2	1	3	1	1
????	6	3	2	12	2	3	4	1	1	2	2	1	3	3	3	1	1	1	1	3	1	1	1	2	5	5	5	3	2	1	1	2	3	2	1	2	1	1	1	1	1	2	1	1	1	3	1	1	3
????	6	3	1	11	2	3	3	2	2	5	5	5	5	5	5	5	1	1	1	5	3	5	3	3	3	5	3	5	3	2	1	1	2	2	2	4	3	4	4	4	2	4	1	4	2	1	3	2	1
????	6	3	2	12	2	1	1	1	1	5	1	1	1	1	5	1	5	1	1	1	5	1	1	1	5	5	5	5	5	1	5	5	5	1	2	1	1	1	1	1	2	1	2	1	1	1	1	1	1
????	6	3	1	13	3	1	1	3	1	5	5	2	2	1	1	1	5	1	5	1	1	2	1	5	5	5	1	4	1	1	5	5	5	2	1	1	2	1	1	1	1	1	1	1	2	3	2	1	1
????	6	3	2	11	1	2	3	2	1	1	1	1	1	1	1	1	1	1	1	1	1	1	1	2	4	4	1	4	4	1	1	4	4	1	1	1	1	1	1	1	1	1	1	1	1	1	1		1
????	6	3	2	12	3	2	1	2	1	1	1	1	3	1	1	1	3	1	5	2	1	3	1	5	1	5	5	1	3	5	5	3		2	3	1	1	1	1	1	1	1	2	1	1	1	1	1	2
????	6	3	2	12		2	2	1	2	5	5	4	5	1	1	1	5	1	5	1	2	1	1	5	2	5	5	5	5	1	5	5	1	2	3		1	2	1	2	3	1	1	1	1	1	2	2	1
????	6	3	2	14	1	3	3	2	3	5	5	5	5	5	3	2	3	5	1	3	4	4	2	3	2	5	2	3	4	5	4	3	2	4	1	1	4	1	3	1	3		1	1	1	2	3	3	2
????	6	3	1	12	3	2	3	1	2	5	5	3	5	5	5	5	5	5	5	5	5	5	1	4	5	5	5	5	4	2	5	5	5	2	1	2	2	1	1	1	2	1	3	1	1	1	3	1	4
????	6	3	2	13	1	3	2	1	1	5	5	1	3	5	4	1	5	1	1	5		1	5	5	1	5	5	5	5	1	5	5	5		2	2	2	1	1	1	2	2	1	1	1	1	4	2	4
????	6	3	2	12	2	4	3	2	2	4	2	2	3	4	1	1	1	1	5	1	4	1	4	5	5	4	5	1	2	1	4	3	4	2	3	1	1	1	1	1	2	1	1	1	1	1	2	2	3
????	6	3	2	12	2		3	1	1	1	1	1	1	1	1	1	1	1	1	1	5	5	1	1	1	1	1	5	5	5	1	5	5	1	1	1	1	1	1	1	1	1	1	1	1	1	1	4	4
????	6	3	2	12	1	2	1	2	2	5	1	1	1	1	1	1	2	1	1	4	1	1	1	3	5	5	1	5	5	1	2	5	4	2	1	1	1	2	1	1	2	1	1	1	1		2	1	3
????	6	3	1	12	3	3	2	1	1	5	1	2	3	3	3	1	5	5	5	5	5	5	5	5	5	5	5	5	5	1	5	5	5	3	2	4	3	1	2	2	2	2	1	2	2	4	4	3	3
????	6	3	1	12	1	2	2	2	1	1	1	1	1	1	3	1	4	1	1	2	3	1	3	2	5	2	3	2	1	1	5	3	4	2	3	1	2	1	1	1	2	1	2	1	1	1	2	1	2
????	6	3	1	12	2	2	1	2	1	5	5	4	4	3	5	1	5	1	1	5	1	1	2	3	5	4	5	4	1	2	1	2	4	2	3	3	3	1	4	1	3	1	3	2	1	2	1		1
????	6	3	1	12	3	1	3	3	2	2	2	2	2	3	4	1	2	1	2	5	5	1	1	4	5	4	2	4	3	1	2	5	4	2	2	3	1	1	1	1	1	2	3	1	3	2	4	2	3
????	6	3	2	12	1	3	3	2	1	4	1	1	1	1	1	4	5	1	5	1	4	1	5	4	5	5	5	1	5	4	5	4	5	2	3	1	1	1	2	1	1	3	1	3	1	4	1	2	1
????	6	3	2	11	3	2	2	2	1	3	2	1	1	3	2	1	1	2	1	1	2	1	2	2	3	4	5	4	3	1	2	3	5	2	2	3	1	1	2	2	3	1	2	1	2	2	2	1	1
????	6	3	1	12	3	3	3		1	4	1	3	3	1	5	3	1	1	5	1	4	3	1	5	5	5	2	2	1	5	3	3	2	4	3	2	1	4	2	1	1	1	1	1	1	1	1	1	1
????	6	3	1	12	2	3	2	2	1	4	5	5	3	2	1	4	2	1	2	4	1	4	5	2	5	4	5	5	1	5	5	4	4	3	2	3	1	2	1	1	1	4	1	1	1	3	3	2	2
????	6	3	2	12	3	2	1	2	1	1	3	1	5	1	1	1	1	1	5	1	3	1	5	5	5	5	1	1	1	3	1	2	3	2	3	1	1	1	1	1	1	1	3	3	1	1	2	1	3
????	6	3	2	12	3	3	4	2	4	4	1	5	5	1	3	1	1	1	1	1	5	1	1	1	1	5	5	5	5	1	1	4	5	2	2	3	2	1	1	2	1	1	1	2	1	3	3	1	3
????	6	3	1	13	2	2	2	2	4	2	2	2	4	1	1	4	1	2	1	3	1	5	5	5	5	5	1	4	4	5	5	2	4	2	4	2	2	1	2	3	2	1	2	2	3	2	4	3	2
????	6	3	2	11	3	3	1	1	1	1	1	1	1	1	1	1	5	5	5	5	5	5	5	4	4	5	5	5	4	5	1	5	5	2	1	4	2	1	1	1	2	3	2	3	1	4	4	1	3
????	6	3	2	12	1	2	1	2	1	3	2	1	2	3	1	2	1	1	5	5	1	1	1	2	1	4	5	4	1	2	5	3	4	2	2	3	3	2	1	2	3	1	1	2	1	3	1	1	2
????	6	3	2	12	3	1	1	2	1	1	1	1	1	1	1	1	1	1	1	2	4	1	1	2	1	1	2	5	4	1	1	4	5	1	1	1	1	1	1	1	1	1	1	1	1	1	1	2	2
????	6	3	2	12	2	2		2	1	4	1	3	1	1	2	3	1	1	1	1	2	1	2	1	2	5	2	5	4	1	1	3	4	2	1	2	1	1	3	1	2	1	2	1	1	1	2	1	2
????	6	4	2	12		2	2	1	2	1	1	1	1	1	1	1	1	1	1	1	1	1	1	1	1	1	1	3	5	3	5	3	5	1	1	1	1	1	1	1	1	1	1	1	1	1	1	1	2
????	6	4	2	13	2	1	3	1	1	1	1	1	1	1	1	1	1	1	1	1	5	1	1	1	1	3	2	5	5	1	1	5	5	3	1	2	2	2	1	2	2	1	2	2	1	4	3	1	2
????	6	4	1	12	3	2	2	1	1	1	1	1	1	1	1	1	1	1	1	1	1	1	1	1	1	1	1	1	5	1	5	5	5	2	2	1	1	1	2	1	1	1	1	1	1	1	3	2	1
????	6	4	1	13	2	1	1	3	4	4	4	1	1	4	4	1	1	1	4	1	4	1	4	1	1	1	1	4	1	4	4	1	4	4	4	4	4	4	1	1	4	4	1	4	4	1	4		3
????	6	4	1	12	2	4	2	2	1	1	1	3	5	3	4	1	1	1	3	1	5	3	3	3	5	4	3	3	3	1	5	3	3	2	2	1	1	1	1	1	2	1	2	1	1	1	1	1	4
????	6	4	2	12	1	3	2	2	2	1	1	1	1	3	2	1	2	5	2	3	3	1	3	3	4	4	5	2	5	2	2	4	5	4	3	1	2	1	1	2	2	1	1	1	1	1	2	2	2
????	6	4	2	12	3	2	2	2	1	1	1	1	1	1	1	1	1	1	2	1	5	1	1	5	5	5	5	5	4	2	2	5	4	3	2	2	1	1	2	2	2	2	1	1	1	2	2	2	3
????	6	4	1	12	3	2	2	2	4	4	5	3	5	3	5	3	2	2	1	1	5	2	4	3	4	5	5	4	5	1	1	5	5	3	2	2	3	4	4	3	2	3	1	3	2	2	3	3	3
????	6	4	2	12	2	2	2	2	1	1	1	1	1	1	1	3	1	3	1	3		3	1	1	1	1	3	1	1	1	1	1	1	1	4	1	1	1	1	1	1	2	3	1	1	1	2	1	1
????	6	4	1	12	1	2	2	1	2	1	1	1	1	1	1	1	1	1	1	1	2	1	3	4	5	4	1	2	2	5	2	2	4	2	1	1	1	1	1	1	1	1	1	1	1	1	2	1	1
????	6	4	2	12	2	3	2	2	2	1	1	5	1	1	1	1	1	1	3	1	1	1	1	1	5	5	5	3	1	1	1	3	2	1	2			1	1	2	1	1	1	1	1	1	2	1	4
????	6	4	2	13	1	3	4	2	4	2	2	5	2	5	5	1	1	1	1	5	1	1	5	1	1	1	5	5	5	5	1	5	5	3	4	2	1	1	1	1	3	1	1	1	1	1	3	1	2
????	6	4	1	13	2	2	2	2	1	1	1	1	1	1	2	1	1	1	1	1	5	1	1	1	3	5	5	3	5	1	3	5	3	2	2	2	2	1	1	2	2	2	2	2	1	1	1	1	1
????	6	4	1	12	2	3	2	2	4	1	1	1	4	2	4	1	5	5	5	5	1	5	2	5	4	4	4	5	1	3	5	5	3	3	3	2	1	1	1	1	1	1	1	3	1	1	2	1	1
????	6	4	1	12	1	2	2	2	1	1	1	1	1	1	1	1	1	1	1	1	1	1	1	1	1	1	1	1	1	1	1	1	5	1	1	1	1	1	1	1	1	1	1	1	1	1	1	1	1
????	6	4	1	13	3	2	2	2	1	1	1	4	1	1	1	1	1	1	4	1	3	1	1	3	1	5	5	5	5	1	1	5	5	1	1	1	1	1	1	1	1	1	1	1	1	1	1	1	1
????	6	4	2	13	2	2	3	3	1	5	5	5		3	5	5	5	5	1	5	5	5	1	5	5	5	5	5	5	5	3	5	5	1	1	2	3	3	4	4	4	1	3	3	1	4	4	3	3
????	6	4	2	12	4	4	4	2	2	1	1	1	1	1	1	1	1	1	1	5	5	1	1	1	1	1	1	5	5	1	5	5	5	1	1	1	1	1	1	4	4	1	4	4	1	1	1	1	1
????	6	4	2	13	3	2	2	2	3	1	1	1	1	1	5	1	5	1	1	1	5	1	5	5	5	5	5	1	5	1	1	5	4	3		2	2	1	2	1	1	1	1	1	1	4	2	1	2
????	6	4	1	12	2	2	2	2	1	1	1	5	1	1	1	1	5	1	1	1	4	1	2	1	1	1	5	5	5	1	5	5	5	3	1	2	1	1	1	2	4	1	2	3	1	1	4	4	3
????	6	4	2	12	1	1	3	1	1	1	1	1	1	1	1	1	1	1	5	1	1	1	1	1	5	5	1	5	1	1	1	1	1	1	1	3	1	1	3	1	1	1	1	1	1	3	1	3
????	6	4	1	13	3	2	2	2	1	1	1	1	1	1	1	1	5	1	5	1	5	1	5	1	1	5	5	5	5	1	1	1	2	2	1	1	1	1	1	1	1	1	1	1	1	1	1	2	3
????	6	4	1	12	1	2	2	2	1	5	5	5	1	5	5	5	1	5	1	1	1	5	1	5	5	5	5	5	5	5	1	5	5	3	2	2	1	1	4	1	3	1	1	3	1	4	1	2	2
????	6	4	1	13	2	4		1	1	5	5	4	4	4	2	2	5	3	1	5	5	2	1	4	4	5	4	5	5	5	4	4	2	4	3	2	1	1	1	1	2	1	1	3		1	3	3	3
????	6	4	1	13	2	2	2	2	1	1	1	1	1	1	1	1	1	1	1	1	5	1	1	1	5	5	4	5	5	5	5	5	5	3	1	2	3	1	3	2	1	1	1	1	1	1	1	1	1
????	6	4	1	13	3	2	1	2	1	5	5		5	5	1	1	1		1	1	1		1		5	5	1	5	5	1	5	5	5	2	2	2	1	1	1	1	2	1	2	1	1	2	3	4	3
????	6	4	1	12	2	2		3	4	5	5	5	5	5	5	1	1	1	1	1	5	5	1	1	5	5	5	5	4	5	5	5	5	4	4	4	4	4	4	4	4	3	2	3	4	4	4	4	4
??????	4	7	1	12	4	4	2	1	1	5	5	4	5	5	5	3	5	1	5	5	1	3	5	5	5	5	1	5	5	1	1	5	5	2	3	1		4	1	1	2	1	1	4	1	1	3	4	4
??????	4	3	2	11	1	2	3	2	1	4	4	3	2	3	1	3	2	2	2	3	4	2	1	3	5	3	3		3	2	5			3	3	2	3	3	2	2	3	2	3	2	1	1	1		2
??????	4	5	2	12	1	2	2	2	1	2	3	3	3	3	3	2	4	3	3	3	4	3	3	3	3	3	3	3	3	3	3	3	3	3	3	3	3	3	3	2	3	2	2	2	2	3	3	3	2
??????	4	7	1	13	3	2	1	1	2	5	5	5	5	4	5	3	5	4	3	5	5	1	4	5	5	5	5	5	5	1	5	5	3	4	2	2	3	2	1	1	3	2	1	2	1	4	4	3	2
??????	4	6	2	12	1	4	4	1	1	2	1	3	3	3	2	1	5	2	5	5	5	2	1	2	5	5	5	3	4	5	5	3	2	2	2	3	3	4		1	2	4	1	4	4	4	1	1	1
??????	4	8	2	12	4	3	2	1	1	1	1	1	1	3	1	1	1	1	2	2	1	3	1	1	2	2	1	2	2	3	2	2	4	2	3	3	1	2	4	4	4	2	2	1	1	2	1	2	1
??????	4	6	1	12	1	3	1	1	1	3	4	3	3	3	4	2	2	1	4	4	5	1	2	4	4	4	3	5	5	1	2	3	4	3	2	2	2	3	2	3	2	3	1	1	1	2	2	2	2
??????	4	7	1	12	1	3	2	2	1	1	1	1	3	3	1	1	5	1	5	5	1	3	5	5	5	5	5	1	4	1	1	3	4	2	2	2	2	2	1	3	2	3	3	3	4	4	4	2	1
??????	4	6	2	13	1	1	1	2	1	2	2	2	2	2	2	1	1	1	2	1	2	1	2	1	2	5	2	2	2	1	1	2	2	3	3	1	2	2	1	1	1	1	1	1	1	2	2	2	1
??????	4	6	2	13	1	1	1	1	2	4	3	4	4	4	1		2	3		1	4	1	4	5	5	5	4	2	4	1	3	3	2	3	2	3	3	3	1	1	2	1	1	2	1	2	3	2	2
??????	4	8	2	12	1	2	2	2	2	1	5	3	4		1	4	1	1	1	3	5	1	3	1	3	4	2	2	3	1	2	3	2	2	2	1	2	2	2	1	2	1	1	3	1	2	2	2	2
??????	4	10	2	12	1	3	1	3	2	3	5	3	5	5	3	5	3	3	5	5	1	5	3	5	5	5	5	5	5	2	5	5	3	4	3	4	4	4	1	2	4	2	4	2	2	2	4	4	3
??????	4	8	2	12	1	3	3	1	4	3	1	1	2	1	5	1	1	1	1	1	5	1	1	1	5	5	1	5	5	1	1	5	1	4	1	3	3	3	1	1	1	1	1	1	1	1	1	4	1
??????	5	10	1	12	1	5	5	2	1	2	4	2	4	4	4	4	1	1	1	1	2	1	1	2	5	5	1	4	5	1	1	2	5	4	4	4	4	4	4	4	4	4	4	4	4	1	4	3	2
??????	5	10	1	12	1	3	2	2	1	5	5	5	5	5	4	1	2	2	2	2	5	4	2	5	5	4	5	5	5	5	4	5	5	4	4	4	4	3	4	2	4	4	2	3	3	1	4	4	2
??????	5	10	1	12	1	5	3	1	4	5	5	4	5	4	5	4	3	5	5	5	5	4	5	1	3	5	3	3	5	1	5	5	5	3	4	4	3	4	4	4		4	4	4	4	4	3	4	3
??????	5	6	2	12	1	4	3	1	1	5	5	3	4	5	5	3	2	3	5	4	5	5	5	3	4	4	5	1	1	5	3	5	4	3	2	3	3	3	2	3	3	3	2	3	2	4	3	2	1
??????	5	6	2	10	2	4	4	1	4	1	1	1	1	1	3	5	1	1	1	1	1	1	1	1	1	1	1	1	1	1	1	1	1	1	1	1	1	1	1	1	1	1	1	1	1	1	1	1	1
??????	5	5	2	10	1	1	5		4	4	3	3	5	4	5	1	3	1	1	3	5	1	1	4	5	5	5	5	4	3	3	5	4	2	1	3	2	1	1	2	2	1		2			1	1	2
??????	5	9	2	11	1	4	4	2	4	1	1	1	1	1	1	1	1	1	1	1	3	1	1	1	5	5	1	5	3	1	1	3	5	1	1	1	1	1	1	1	1	1	1	1	1	1	1	1	1
??????	5	2	2	10	3	1	1	2	4	1	2	1	1	5	5	1	2	1	1	3	5	1	1	1	5	4	5	5	2	1	2	2	5	3	2	1	2	2	1	2	3	2	1	2	1	1	1	1	2
??????	5	2	2	10	3	2	2	1	1	2	1	1	1	1	1	1	2	1	1	5	5	1	1	2	2	2	2	5	2	2	4	2	3	2	1	2	1	1	1	1	2	3	1	1	1	1	1	1	1
??????	6	2	1	10	1		2	2	1	2	1	1	1	1	1	1	2	1	1	5	5	2	4	2	2	3	1	5	5	1	3	5	4	2	2	1	1	2	4	1	1	1	1		2	2	1	1	2
??????	6	2	2	10	2	2	2	1	4	1	1	1	1	1	1	3	3	3	3	3	1	1	1	1	3	3	1	5	1	5	1	1	3
??????	6	2	2	10	4	1	2	1	4	3	2	2	1	3	2	1	1	1	1	2	5	4	4	2	1	2	2	2	5	1	1	2	2	3	2	1	2	3	2	1	2	1	2	4	3	1	2	1	2
??????	6	2	2	11	1	4	2	2	4	5	5	1	5	5	1	5	1	1	1	1	5	2	5	1	5	4	5	5	5	2	5	5	4	4	4	4	1	2	1	1	1	1	1	1	1	1	3	1	1
??????	6	8	1	10	2	2	3	1	2	5	5	1	1	1	1	5	5	1	5	5	5	5	5	5	5	5	5	5	5	5	5	5	5	2	3	3	1	1	1	3	3	1	1	3	1	1	4	1	1
??????	6	7	1	11	3	4	5	1	4	1	1	1	1	1	1	2	1	1	1	1	5	4	1	2	5	5	3	5	5	1	1	4	2	1	1	1	1	1	1	2	1	1	1	1	1	1	1	2	1
??????	6	7	1	12	1	2	2	2	4	5	1	2	5	5	5	1	2	1	2	1	5	1	4	2	2	2	5	4	5	4	2	2	5	4	3	2	2	2	1	1	1	1	1	2	1	4	4	1	1
??????	6	5	1	11	1	3	3	1	4	3	1	1	5	5	5	1	1	1	1	1	5	1	2	1	5	1	4	5	2	5	2	5	5	2	3	2	3	2	2	2	1	1	2	1	1	1	3	1	2
??????	6	5	1	11	1	2	5	1	2	2	2	1	2	2	4	1	4	1	1	1	4	1	3	4	2	5	5	4	5	2	5	5	4	3	1	1	1	2	3	1	4	2	1	1	1	3	4	2	2
??????	6	8	1	10	1	3	2	2	4	4	1	1	0		5	1	1	1	1	5	5	1	5	4	5	5	1	4	5	4	1	5	4	3	2	3	1	2	3	1	1	3	4	2	1	3	1	1	3
??????	6	7	2	10	1	3	3	3	2	5	5	3	5	5	5	5	5	3	3			3	5	4	3	5	5	5	5	5	3	3	5	3	2	1	1	1	1	1	1	1	2	2	1	1	1	4	4
??????	6	1	1	12	1	3	2	1	1	1	1	1	1	1	1	1	5	1	2	1	5	1	5	3	3	1	3	2	5	1	1	5	5	2	2	1	1	1	1	1	1	3	1	2	1	1	1	1	1
??????	6	1	1	13	2	3	2	2	1	1	1	1	1	2	4	1	1	1	1	3	5	1	1	5	5	5	1	5	5	1	3	5	5	2	2	1	1	1	1	2	1	2	2	2	1	2	3	2	3
??????	6	3	2	10	1	4	4	3	2	5	5	1	5	5	5	5	1	5	1	1	1	1	1	5	5	5	5	1	1	1	5	1	5	4	1	1	1	1	4	1	1	4	1	4	1	4	4	1	2
??????	6	4	2	11	1	3	3	2	4	3	1	3	3	3	4	3	3	3	1	5	5	1	1	3	5	4	4	4	4	4	3	4	5	3	2	3	4	3	3	3	2	3	2	3	3	3	2	3	3
??????	6	4	1	13	2	3	3	2	2	5	5	5	5	5	5	5	1	1	1	1	1	3	1	3	3	5	5	3	3	5	3	5	5	3	4	3	2	4	2	1	2	4	3	4	3	3	4	2	4
??????	6	4	2	13	1	2	3	2	1	2	2	3	3	3	2	2	2	2	3	3	1	2	2	2	2	2	2	2	2	1	2	2	2	2	2	2	2	1	2	1	2	2	2	2	1	2	2	2	2
??????	6	3	2	13	1	3	2	2	1	2	2	2	1	2	2	2	2	2	1	1	1	1	1	1	1	1	2	1	2	2	2	1	1	4	4	4	4	4	4	4	4	2	4	4	3	4	4	4	3
??????	6	1	2		1	3	3	1	2	4	4	5	5	5	5	4	5	1	1	1	5	1	1	1	1	5			4	1	1	5	5	4	4	3	4	1	4	1	4	1	1	1	3	4	1	4	4
????	5	4	1	11	2	1	1	2	2	1	1	1	1	1	1	1	1	1	2	1	5	1	1	5	4	4	1	4	4	2	1	2	4	1	1	1	1	1	1	1	1	1	1	1	1	1	1	1	1
????	5	4	2	11	3	2	1	2	2	5	5	5	5	3	5	4	5	1	5	1	5	1	5	5	5	3	5	3	5	3	1	4	1	3	3	3	2	2	3	1	4	1	4	3	2	2	4	3	2
????	5	4	2	11	1	4	4	1	1	4	1	4	5	3	3	1	1	2	1	3	3	5	2	2	5	5	5	3	3	2	4	5	5	2	1	3	1	2	1	1	2	1	2	3	1	1	2	2	2
????	5	4	2	12	3	2	1	2	1	4	4	4	4	4	4	3	3	3	3	3	2	4	4	2	4	4	3	2	5	1	3	4	4	3	3	3	1	1	1	1	3	1	3	2	1	1	1	3	2
????	5	4	1	11	1	2	1	2	4	5	1	5	5	4	3	1	1	1	1	3	5	4	2	2	5	4	4	3	3	3	4	5	5	3	2	3	1	2	1	1	1	2	2	3	1	1	2	2	2
????	6	3	1	12	1	3	3	1	1	1	1	1	1	1	1	1	1	1	5	5	5	1	1	1	5	5	1	5	5	5	1	5	5	2	1	2	2	4	1	1	1	1	1	1	1	1	2	1	2
????	6	3	1	12	2	2	2	2	2	3	3	3	3	3	3	3	3	3	3	3	3	3	3	3	3	3	3	3	2	2	2	2	2	1	1	1	1	1	1	1	1	1	1	1	1	1	1	1	1
????	6	3	2	12	2	2	1	2	2	5	5	1	5	1	5	1	1	1	1	1	1	1	1	1	3	5	5	1	5	1	1	5	5	2	1	1	1	1	1	1	1	1	1	1	1	1	1	1	1
????	6	3	2	12	1	2	2	2	2	3	3	3	3	3	4	1	2	1	1	1	2	2	3	1	3	2	1	2	3	2	2	2	3	3	3	2	2	1	2	1	1	1	3	1	1	2	1	1	3
????	6	3	1	12	1	3	2	2	2	2	5	1	4	2	3	2	2	1	1	2	5	1	4	2	5	3	5	5	2	4	2	2	2	2	1	4	2	3	2	1	2	1	1	3	3	1	4	3	2
????	6	3	2	13	1	2	2	2	2	1	1	1	1	1	1	1	1	1	1	4	5	1	1	5	5	5	1	2	2	1	1	5	5	1	1	1	1	1	1	1	1	1	1	1	1	1	1	1	1
????	6	3	1	13	1	1	1	2	2	1	1	5	5	1	1	1	5	1	1	1	1	1	5	5	1	5	5	5	5	5	3	5	5	2	3	2	1	2	3	2	3	1	3	2	3	3	4	2	2
????	6	3	2	12	4	4	1	2	1	5	1	1	3	3	4	1	1	3	1	5	4	1	4	3	4	5	5	1	5	1	5	5	3	3	3	2	4	2	1	1	3	2	4	4	2	4	3	3	1
????	6	3	2	12	1	2	2	2	1	1	1	1	1	1	1	1	1	1	1	1	1	1	1	2	1	3	3	1	5	2	1	4	4	1	1	1	1	1	1	1	1	1	1	1	1	1	1	2	1
????	6	3	1	12	2	2	2	2	2	1	1	4	1	4	5	1	1	1	1	1	2	1	5	4	2	5	5	4	4	5	1	3	2	2	2	2	2	1	1	2	2	2	2	2	1	1	2	4	1
????	6	3	2	13	1	2	1	2	1	2	1	1	2	3	1	1	2	2	1	5	1	4	1	2	3	3	3	5	3	3	2	2	3	2	2	2	1	1	1	1	2	1	1	2	1	1	2	2	2
????	6	3	2		3		3	1	2	1	1	1	1	1	1	1	1	1	1	1	1	1	1	1	1	1	1	5	5	1	1	5	1	2	2	2	2	2	1	1	1	1	2	1	1	1	1	1	1
????	6	3	1	13	2	2	1	2	2	4	4	5	2	5	4	1	5	5	5	5	5	4	5	5	4	2	5	4	2	1	5	2	3	4	4	1	3	2	4	2	1	1	2	4	1	2	4	3	3
????	6	3	2	13	1	5	5	3	2	5	5	5	1	1	1	1	1	1	1	1	1	1	1	1	1	5	1	1	5	5	1	5	5	1	1	1	1	1	1	1	1	1	1	1	1	1	1	1	1
????	6	3	2	13	3	4	4	1	2	2	3	4	4	3	3	3	3	3	3	3	3	3	3	3	3	3	3	3	3	3	3	3	3	3	3	3	3	3	3	3	3	3	3	3	3	3	4	3	2
????	6	3	2	12	2	1			2	1	1	1	1	1	1	1	1	1	1	1	1	1	1	1	1	1	1	4	1	1	1	1	1	1	1	1	1	1	1	1	1	3	1	1	1	1	1	2	1
????	5	3	2	11	3	2	2	2	1	1	1	1	1	1	2	1	4	1	5	5	1	4	5	4	1	1	4	4	5	5	1	5	5	3	1	4	1	1	1	2	3	2	1	1	1	3	3	3	1
????	5	3	1	11	2	3	2	2	1	4	2	1	2	4	3	1	2	1	1	5	3	1	5	4	2	3	1	5	4	4	5	5	3	1	2	2	2	1	1	2	2	1	2	2	1	1	2	1	2
????	5	3	1	11	3	1	1	2	1	1	2	3	3	2	1	1	1	1	3	2	2	1	1	1	1	4	3	2	4	3	2	1	2	2	2	3	1	1	2	1	1	1	1	2	1	1	3	2	1
????	5	3	1	12	3	2	3	3	4	1	2	1	1	3	1	1	3	3	2	4	5	3	2	1	4	3	4	2	4	1	3	3	3	2	1	3	1	1	2	1	2	1	1	2	1	1	1	1	1
????	5	3	2	12	2	2	2	2	2	1	3	4	2	1	1	2	1	1	2	1	1	1	2	1	1	2	1	1	2	4	3	1	3	3	2	2	1	1	1	2	3	2	1	1	1	1	1	3	3
????	6	2	2	13	1	4		3	3	3	4	1	5	4	2	1	4	3	1	4	5	3	4	5	4	5	5	4	4	3	2	4	3	3	2	1	1	2	1	1	1	1	1	1	1	3	4	3	1
????	6	2	1	12	3	1	1	2	2	4	4	3	4	3	3	3	4	5	5	3	3	3	3	5	4	5	5	4	4	3	2	5	3	2	4	2	2	1	1	1	1	1	1	1	1	3	1	1	2
????	6	2	1	12	2	2	2	2	2	2	2	2	2	2	4	1	2	1	1	2	2	1	2	5	2	4	4	5	5	1	2	4	4	2	2	2	3	2	2	2	1	1	1	1	1	1	3	1	3
????	6	2	2	12	3	1	1	1	2	1	1	1	1	2	1	1	1	1	1	1	5	5	4	5	5	5	5	5	5	1	5	5	1	3	2	1	1	1	1	1	1	1	1	2	1	1	3	1	2
????	6	2	2	13	1	2	2	1	1	4	4	5	4	5	5	4	1	1	1	1	2	1	1	1	1	2	5	3	3	1	1	5	4	4	4	4	4	2	4	3	4	2	1	4	3	2	4	3	4
????	6	2	2	14	3	3	2	1	1	1	2	3	3	2	3	1	1	1	1	4	3	1	1	3	3	3	3	3	3	1	1	3	3	3	1	3	2	1	1	1	2	1	1	1	2	2	3	2	2
????	6	2	1	12	3	3	4	1	2	1	5	1	5	1	1	1	2	1	1	1	1	1	1	1	5	5	5	5	5	1	1	2	4	3	1	2	1	1	1	1	3	2	2	3	1	1	3	2	1
????	6	2	1	12	1	2	2	2	2	5	5	1	5	1	5	1	5	1	5	4	5	1	1	1	5	3	5	4	5	2	1	5	4	3	2	1	1	1	1	2	2	1	3	3	1	1	2	1	1
????	6	2	1	14	2	2	2	2	2	5	5	2	3	2	3	1	4	1	5	1	1	2	5	5	3	3	2	5	3	5	3	2	3	3	4	2	1	1	2	1	2	4	1	1	1	2	3	2	3
????	6	2	2	12	3	5	5	2	1	1	1	5	1	1	1	1	5	1	1	1	1	1	1	1	5	5	1	5	3	1	1	5	5	1	1	2	1	1	1	1	1	1	1	1	1	1	1	3	1
????	6	2	2	12	3	2	2	2	1	1	5	3	3	1	3	3	1	1	1	5	5	1	1	1	5	5	5	5	5	1	1	5	5	2	1	2	2	1	1	1	2	2	2	1	1	2	4	1	2
????	6	2	2	14	3	2		2	2	4	4	4	5	4	3	1	1	1	1	2	4	2	4	3	2	3	5	4	2	2	3	3	5	2	2	2	3	3	3	3	3	1	2	2	1	2	4	2	2
????	6	2	2	13	1	1	1	2	2	5	1	5	5	5	1	1	5	5	5	4	4	1	5	5	5	5	5	5	5	3	1	1	5	3	1	2	1	3	4	1	4	1	1	4	1	2	2	2	2
????	6	2	2	12	3	1	1	2	2	5	5	5	5	1	5	1	1	1	5	1	5	1	2	3	5	5	5	4	5	4	1	5	3	3	2	4	1	1	1	1	1	1	1	1	3	2	2	1	3
????	6	2	1	12	1	3	3	2	2	1	1	1	1	1	1	1	1	1	1	1	1	1	1	1	1	5	4	4	5	1	5	4	1	3	2	2	1	1	1	1	1	1	1	2	1	3	2	2	1
????	6	2	1	12	2	2	4	1	1	1	1	1	1	1	1	1	1	1	1	1	1	1	1	1	5	1	1	1	1	1	1	1	5	2	1	2	1	1	1	1	1	2	1	2	1	1	2	1	1
????	6	2	2	13	1	2	2		1	1	4	1	1	5	4	1	1	1	1	1	5	1	4	4	5	5	5	1	5	1	1	5	5	4	2	1	1	3	1	3	2	1	1	2	1	2	2	2	2
????	6	2	2	13	3				2	5	1	4	4	4	3	4	4	1	4	2	5	2	4	4	4	5	5	4	5	1	1	4	4	3	2	2	1	2	1	2	3	3	1	1	1	3	3	1	2
????	6	2	1	13	3	2	2	2	2	3	3	5	1	1	5	1	2	1	1	4	5	1	1	2	5	5	1	5	5	1	4	1	5	2	1	1	2	1	1	1	2	1	1	3	1	2	2	2	1
????	6	2	2	12	3	2	2	2	1	3	3	3	2	2	1	1	1	1	1	1	1	1	1	3	3	4	4	1	2	3	1	3	1	2	2	3	1	1	1	1	1	1	1	2	1		3	3	2
????	6	2	1	12	2	2	2	2	4	3	3	3	3	3	3	3	3	3	3	3	1	3	3	3	3	3	3	3	4	1	3	4	3	2	2	2	1	1	2	1	1	1	1	1	1	1	2	2	2
????	6	2	1	12	2	2	2	2	1	4	3	5	5	5	3	3	4	2	1	2	3	2	1	2	5	4	5	4	4	1	3	5	3	2	3		1	2	1	2	1	1	2	3	1	2	2	2	2
????	6	2	1	12	1	2	2	2	1	5	1	3	4	5	5	5	1	1	3	1	3	1	5	5	5	5	5	5	5	1	3	5	5	1	1	2	1	1	1	1	1	1	1	1	1	1	3	1	2
????	6	2	1	13	2	2	2	2	1	1	1	1	1	1	2	1	1	1	1	1	1	1	1	1	1	4	1	4	5	1	1	5	4	2	3	1	1	1	2	1	2	1	2	1	1	1	1	2	2
????	6	2	2	12	1	3	3	3	1	2	4	3	1	2	1	1	1	1	2	3	4	1	4	1	3	4	5	5	5	1	4	5	4	3	1	1	1	1	2	2	2	1	1	2	1	2	4	2	1
????	6	2	2	12	1	2	2	1	4	4	4	4	4	1	4	2	2	1	1	1	5	1	1	2	5	3	4	4	1	1	2	4	4	2	3	2	1	3	1	1	2	1	2	1	2	4	4	1	1
????	6	2	1	14	2	2	2	2	1	3	3	3	3	3	3	1	1	1	1	1	4	1	1	2	4	2	4	4	3	1	1	2	3	3		3	3	1	1	1	1	3	1	3	3	1	2	3	2
????	6	2	1	13	1	1	1	2	1	1	1	1	1	1	1	1	1	1	1	1	2	1	1	1	2	5	2	5	5	2	1	5	2	3	1	1	1	1	2	1	1	1	1	1	1	2	2	3	1
????	6	2	2	12	1	2	3	1	1	2	2	4	4	3	2	1	5	1	1	2	3	2	2	1	5	5	5	3	5	3	1	3	3	2	1	1	3	4	3		2	1	1	1	1	4	3	2	1
????	6	2	2	13	3	2	2	2	2	5	4	1	1	4	4	1	1	1	1	1	5	1	1	2	5	4	5	5		5	4	5	5	3	1	2	2	1	3	1	4	1	4	1	1	2	2	1	4
????	6	3	1	12	3	3	3	2	1	3	2	4	5	5	5	1	5	5	1	5	5	1	5	5	5	5	5	1	5	4	2	5	5	4	3	1	1	1	3	1	1	1	1	1	1	2	1	2	3
????	6	3	1	12	3	3	3	2	1	3	2	4	5	5	5	1	5	5	1	5	1	1	5	5	5	5	5	5	5	4	2	5	5	1	1		1	2	1	2	3	1	4	1	1	3	4	1	1
????	6	3	1	12	2	2	2	2	4	1	1	1	1	1	1	1	1	1	1	1	1	1	2	1	1	2	1	1	1	2	1	2	2	2	2	2	2	1	1	1	2	2	1	1	1	2	1	2	1
????	6	3	2	12	3	3	2	3	4	5	3	1	1	2	3	3	5		1	5	1	1	3	2	4	3	2	1	3	1	3	4	4	3	2	2	2	2	2	1	2	2	2	2	2	2	2	2	2
????	6	3	2	12	2		3	2	1		2	1	1	3	2	5	1	2	3	3	1	2		2		1			1	1	2	5	5	2	2	2	2	2	2	2	2	2	2	2	2	2	2	4	4
????	6	3	1	13	2	2	2	2	2	1	1	1	1	1	1	1	1	1	1	1	1	1	4	1	1	5	1	1	5	1	1	5	1	1	1	2	2	2	1	1	1	2	1	2	1	4	1	1	2
????	6	3	1	12	1	3	3	2	2	3	3	3	3	3	3	3	3	2	2	3	2	3	4	2	3	3	3	2	4	2	3	3	3	2	3	3	1	1	2	1	2	3	1	1	2	2	3	3	1
????	6	3	2	12	3	4	4	2	2	2	3	1	5	1	1	1	1	1	1	1	5	1	3	1	2	1	5	2		2	3	2	1	3	2	3	2	3	1	2	3	1	1	1	1	2	3	2	1
????	6	3	2	12	3	3	3	2	1	4	4	1	3	3	3	1	1	1	1	1	2	1	2	4	4	3	5	1	5	3	4	5	5	3	2	2	1	1	1	3	3	1	1	1	1	2	1	1	3
????	6	3	2	14	3	2	2	2	2	2	2	1	5	4	4	1	4	1	1	5	5	1	4	1	4	4	4	4	4	1	1	4	4	3	3	2	1	2	3	1	2	2	2	2	1	3	3	3	4
????	6	3	2	12	3	3	2	1	2	1	1	3	3	1	3	3	1	3	1	5	3	1	5	3	1	3	5	5	4	3	3	3	5	3	1	1	1	1	1	1	1	1	1	1	1	1	1	1	1
????	6	3	2	12	1	1	1	2	1	1	1	1	1	3	3	1	5	1	1	5	2	1	1	4	5	5	5	1	3	1	1	5	3	2	1	1	1	1	1	1	1	1	1	1	1	1	4	3	3
????	5	2	2	12	3	2	3	2	4	2	3	1	2	3	1	3	2	1	1	5		5	1	5	5	5	2	5	5	1	2	5	1	1	2	1	1	1	1	1	1	2	2	1	1	1	1	1	2
????	5	2	2	12	1	2	2	3	4	5	5	3	1	2	3	1	1	3	3	5	4	1	5	2	4	5	5	4	2	1	4	2	4	4	3	3	2	4	1	1	3	3	1	1	1	4	4	1	2
????	5	2	2	11	4	2	2	2	4	2	3	4	5	3	2	2	5	2	1	1	3	1	2	1	5	2	1	2	3	4	2	1	4	2	1	2	1	2	1	1	2	2	1	1	1	2	1	2	1
????	5	2	2	11	1	2	1	2	4	1	1	5	1	5	5	5	3	1	5	3	3	1	4	5	5	1	5	5	3	1	3	1	5	4	4	2	1	3	4	1	3	2	1	4	4	3	4	3
????	5	2	2	12	3	1	1	1	4	5	4	1	4	4	4	1	5	1	1	5	5	1	5	5	5	5	5	5	5	4	5	5	5	1	2	2	2	3	1	2	2	1	1	2	1	4	2	1	1
????	5	2	1	12	1	2	2	2	4	1	1	5	1		5	1	2		1	1	5	4	2	5	5	1	5	5	5	1	5	5	5	4	4	4	1	1	4	3	4	2	1	1	1	2	3	2	4
????	5	2	2	11	1	4	3	1	4	5	5	1	5	5	1	1	1	1	1	1	1	1	1	1	5	1	1	5	5	1	1	5	5	3	2	3	3	1	4	4	1	4	2	1	1	4	1	2	4
????	5	2	2	12	2	2	2	1	2	3	2	3	3	3	3	3	2	5	4	4	4	3	3	2	4	4	5	4	5	5	5	4	5	2	1	4	1	1	3	1	3	2	2	2	2	2	1	2	4
????	5	2	2	12	3	2	1	2	4		1	1	5	5	1		2		1	1	1		2	2	1	2	5	1	1	1	1	1	2	1	1	2	1	2	1	1	1	1	1	2	1	1	1	1	2
????	5	2	1	12	2	3	3	1	4	5	5	5	5	5	5	1	3	1	5	5	5	5	5	5	1	5	5	5		5	1	5	5	2	2	3	1	2	1	1	1	1	1	2	1	2	3	1	1
????	5	2	2	11	1	2	2	2	4	5	5	1	1	3	1	1	1	1	1	5	5	1	1	3	1	3	3	5	3	1	1	1	3	2	1	1	1	1	1	1	1	1	1	1	1	2	2	1	3
????	5	2	2	11	1				4	2	4	4	3	3	3		2	4	5	1	5	1	1	1	3	3	3	4		1	2	3	1	1	1	2	2	2	1	3	2	2	2	2	2	2	1	2	2
????	5	2	2	11	1	2	2	2	4	1	1	1	1	1	1	1	1	1	1	1	1	1	1	1	1	5	1	5	5	1	1	1	5	1	1	1	1	1	1	1	1	1	1	1	1	1	1	1	1
????	5	2	2	11	1	2	2		4	3	2	1	3		1	1	1	1	1	1	4	1	1	1	4	5	3	4	4	1	1	4	3	3	2	1	1	1	2	1	1	1	1	1	1	1	1	1	1
????	5	2	2	12	3	2	3	2	4	1	2	2	2	3	1	2	5	5	1	5	1	3	2	3	5	1	5	2	4	3	2	3	3	2	4	1	2	3	1	3	2	4	2	4	2		2	2	2
????	5	2	1	11	3	3	3	1	4	5	5	3	5	1	5	1	1	1	1	3	5	1	1	3	5	3	5	5	5	1	1	5	5	2	3	1	1	1	1	2	1	1	2	2	1	1	2	3	1
????	5	2	2	11	3	2	2	2	4	1	1	1	1	2	1	1	1	1	1	2	4	2	2	3	4	4	3	1	5	1	1	1	2	3	1	2	1	1	2	2	3	1	1	2	3	2	3	2	3
????	5	2	1	12	1	2	2	2	4	1	1	1	1	1	1	1	1	1	1	1	5	1	5	5	5	5	5	1	5	5	1	1	1	1	1	2	1	1	1	1	1	1	1	1	1	1	2	2	1
????	5	2	2	11	3	1	1	1	4	3	1	1	1	1	3	3	1	1	1	1	5	1	1	3	3	1	3	5	5	1	1	5	3	3	2	1	1	1	1	2	2	2	1	1	1	1	1	2	1
????	4	3		11	3	5	5	2	4	1	1	1	1	4	1	1	1	1	1	4	4	1	1	4	4	5	4	1		4	4	4	4	2	3	2		1	1	1	1	2	2	2	2	1	2	2	2
????	4	3	2		1	4	4	2	4	1	1	1	1	1	1	1	5	1	1	1	5	1	1	1	5		5	5		1	5	5	5	1	4	1	4	1	1	1	1	1	1	1	1	1	4	1	1
????	4	3	2	10	4	1	1	2	4	3	3	5	3	3	2	2	2	1	1	1	5	1	1	3	3	1	5	4	4	5	2	3	3	3	2		3	2	1	1	3	2	1	1	2	1	1	2	3
????	4	3	2	11	1	3	1		4	5	5	5	5	5	1	5	5	1	1	5	1	1	1	5	5	5	5	1	5	4	5	5	1	3	2	3	1	2	1	2	1	1	2	3	1	4	4	3	2
????	4	3	1	11	1	3	1	1	4	4	1	1	1	1	1	1	1	1	5	5	5	1	1	5	5	5	5	1	3	4	1	4	5	2	1	1	1	1	1	1	2	1	1	1	1	1	1	1	1
????	4	3	2	11	1	1	2	2	4	5	5	1	2	3	1	1	2	5	1	1	5	3			5	4	5	3	3	4	2	3	4	3	2	2	2		2	1	1	1	1	3	1	2	1	1	1
????	4	3	2	10	4	2	2	2	4	5	5	2	1		5	1	1	1	1	2	5	1	2	4	2	4	5	2	5	2	5	5	4	2	1	2	3	2	3	3	4	3	2	1	2	1		3	3
????	4	3	2	11	2	3	3	2	4	2	2	3	3	2	3	1	2	1	1	3	2	1	2	1	4	4	3	2	5	1	4	4	5	3	1	2	2	1	1	2	2	2	3	2	1	3	3	2	2
????	4	3	1	10	3	3	2	3	4	1	1	1	1	1	1	1	1	1	1	1	1	1	1	1	5	5	1	5	5	5	4	5	5	1	1	2	4	1	4	1	4	1	1	1	1	4	3	4	1
????	4	3	2	11	1	3	3	1	4	2	2	1	3	1	1	1	1	1	1	2	3	1	1	3	2	5	3	2	3	2	1	2	2	1	1	1	2	2	1	2	2	1	1	1	1	1	2	2	1
????	4	3	2	10	2	1	1	1	4	4	5	1	1	1	5	2	1	1	1	1	5	1	2	5	4	1	1	5	5	5	3	5	1	1	1	1	1	1	1	1	1	1	1	1	1	1	4	4
????	4	3	1	11	1	4	4	2	4	1	1	1	1	1	1	1	4	4	1	1	4	1	1	5	5	3	3	3	3	1	3	3	3	2	2	3	1	1	1	1	1	1	2	2	1	1	3	1	2
????	4	3	2	10	3	2	2	1	4			1	2		2	1	1	1	1	1	5	1	1	5	5	5	4	5	2	2	2	5	5	2	1	3	1	1	2	2	2	2	1	2	1	2	2	2	4
????	6	2	1	12	3	3	3	1	3	1	1	1	1	3	3	1	1	1	4	1	5	1	2	4	4	2	1	1	4	1	1	5	5	1	1	1	1	1	2	1	1	1	1	1	1	1	1	1	4
????	6	2	2	12	1	2	1	2	4	5	5	5	5	5	5	1	1	3	1	1	1	5	1	3	5	5	5	3	5	2	3	4	4	3	1	1	1	2	3	1	3	2	1	1	1	2	4	3	1
????	6	2	1	13	1	4		2	4	1	1	1	1	1	1	1	1	1	1	1	1	1	1	5	1	5	1	5	5	1	5	5	5	4	2	1	2	3	1	2	3	2	2	3	3	1	2	3	4
????	6	2	1	12	2	3	2	2	4	5	5	5	5	5	4	2	1	1	5	1	5	1	5	5	5	5	5	5	5	4	1	5	4	1	1	1	1	1	1	1	1	1	1			3	3	1	1
????	6	2	2	12	1	2	2	2	4	1	1	1	2	1	2	1	1	1	1	1	1	1	1	1	1	5	4	4	4	1	1	4	1	3	2	1	1	1	1	1	2	1	1	4	1	2	3	2	1
????	6	2	1	12	2	3	1		4	4	4	5	5	5	5	2	4	1	1	1	5	2	2	1	1	1	4	1	4	1	5	2	4	3	3	2	1	3	2	1	3	1	4	2	1	1	3	3	1
????	6	2	2	12	1	4	1	1	4	1	1	3	5	3	3	1	1	1	1	1	3	1	1	3	5	5	4	5	4	1	1	2	2	2	1	1	1	1	2	1	2	1	1	1	1	3	2	2	1
????	6	2	2	12	3	2	2	2	4	5	5	5	5	1	1	1	1	1	1	1	1	1	1	1	5	5	2	5	5	1	1	4	5	2	2	3	3	2	4		2	1	2	1	1	1	1	1	2
????	6	2	2	12	1	2	2	1	4	1	1	1	1	1	5	1	1	1	1	1	1		1	1	5	5	5	5	5	5	1	5	5	2	2	2	1	2	1	1	2	1	2	2	1	1	2	2	2
????	6	2	1	12	2	2	1	2	4	1	1	1	1	1	1	1	1	1	1	5	5	1	5	1	5	4	4	3	1	3	1	4	3	1	2		1	1	1	1	1	1	1	2	1	1	2	1	1
????	6	3	2	12	1	2	2	2	4	4	4	3	3	4	4	1	1	1	2	3	5	1	5	2	5	4	2	4	4	4	5	4	2	3	2	2	4	3	3	2	3	1	2	3	2	1	2	3	3
????	6	3	1	12	2	1	1	2	4	5	2	5	5	5	4	4	3	3	4	3	1	3	3	3	5	5	5	5	5	3	5	5	5	3	3	3	3	2	2	3	3	1	1	1	2	2	2	2	3
????	6	3	2	12	3	2	2	2	4	1	1	1	1	3	5	1	1	1	1	1	1	1	1	1	1	1	1	1						1	1	1	1	1	1	1	1	1	1	1	1	1	1	1	2
????	6	3	2	12	1	2	3	2	4	2	1	3	1	2	1	1	1	1	1	1	1	1	1	3	3	3	1	2	3	1	3	3	3	1	1	1	1	1	1	1	1	1	1	1	1	1	3	1	1
????	6	3	1	13	1	4	3	1	4	1	1	1	1	1	1	1	1	1	1	1	2	1	5	4	1	5	5	5	5	1	1	5	5	2	1	1	1	1	1	1	1	2	1	2	2	1	2	2	1
????	6	3	1	12	2	2	2	2	4	2	2	2	2	1	1	2	1	4		2	1	3	1	1	2	5	3	1	2	1	1	1	5	1	1	1	1	1	1	1	1	1	1	1	1	1	1	1	1
????	6	3	1	12	1	1	2	2	4	1	1	1	1	2	5	1	4	3	2	5	5	1	4	1	5	2	4	4	4	1	1	4	4	4	1	2	1	2	1	1	1	1	1	1	1	1	4	4	2
????	6	3	2	13	1	5	4	2	4	1	1	1	1	1	1	1	1	1	1	1	5	1	1	1	1	1	1	1	4	1	1	3	4	1	2	1	1	1	1	1	1	1	1	1	1	1	1	1	1
????	6	3	2	12	1	2	1	2	4	3	2	1	2	2	2	1	1	1	1	1	2	1	4	1	2	3	4	4	4	2	2	4	2	3	2	2	3	1	1	1	2	2	2	3	1	1	2	1	2
????	6	3	1	13	2	1	1		2	3	3	3	3	3	3	3	3	3	3	3	3	3	3	3	3	3	3	3	3	1	3	2	4	3	1	2	2	3	1	1	3	2	1	2	1	1	1	2	2
????	5	3	2	12	3	2	2	2	4	5	1	5	1	5	5	1	1	1	1	1	1	1	1	1	5	5	5	4	5	2	1	5	5	1	1	2	2	1	1	1	2	1	1	1	1	1	4	1	2
????	5	3	1	12	2	3	3	2	4	1	1	1	2	1	1	1	2	1	1	1	1	2	5	1	1	5	1	2	2	1	1	2	2	2	3	3	2	1	1	2	2	1	2	3	1	2	2	1	2
????	5	3	2	11	2	2	2	2	4	2	3	1	3	2	1	1	1	2	1	2	5	1	3	2	3	4	4	3	3	1	2	3	4	3	2	1	1	1	1	1	2	1	1	3	2		3	1	1
????	5	3	1	11	3	1	1	2	2	1	1	1	1	2	1	1	3	1	1	1	1	1	1	5	3	5	3	5	3	1	2	5	3	1	2	1	1	1	1	1	1	1	1	1	1	1	2	1	1
????	5	3	1	11	1	1	2	2	2	1	1	1	1	1	1	1	1	1	1	1	5	1	1	1	5	1	1	5	3	1	1	2	5	3	2	1	1	1	4	1	1	1	1	1	1	1	2	2	1
????	5	3	2	11	4	2	2	2	2	3	1	2	3	2	3	3	4	2	1	2	3	1	1	5	2	4	5	5	3	5	3	5	4	1	1	1	1	1	1	1	1	1	1	1	1	2	3	2	2
????	5	3	1	11	1	1	1	2	4	1	1	1	1	2	2	3	3	3	2	1	1	1	2	2	3	4	4	3	3	2	1	4	3	3	1	4	1	2	1	3	1	4	1	1	3	1	3	1	1
????	5	3	2	11	3	2	3		1	4	4	2	3	4	1	1	3	2	1	1	4	1	4	4	2	4	5	5	4	2	1	5	4	2	3	2	2	3	2	2	3	1	1		2	2	3	2	2
????	5	3	2	11	1	2	3	2	4	2	1	1	1	3	2	1	1		2	1	3	2	2	2	1	3	4	5	3	1	3	5	2	2	1	1	2	2	1	1	1	2	1	2	1	3	3	2	3
????	5	4	2	11	3	4	1		4	1	1	1	1	1	1	1	1	3	1	3	5	1	1	1	3	4	5	1	1	2	1	1	3	1	1	2	1	1	1	1	1	1	1	1	1	1	1	1	1
????	5	4	1	11	1	1	1	2	4	2	2	2	4	3	4	4	4	2	2	5	5	2	3	3	5	5	5	4	4	4	2	3	3	3	2	2	1	2	1	1	2	3	1	2	1	2	3	2	2
????	5	4	1	12	1	3	2	2	4	1	1	1	1	1	1	1	5	1	1	1	5	1	4	1	1	5	1	3	5	1	1	5	5	1	1	1	1	1	1	1	1	3	1	2	1	3	2	1	1
????	5	4		11	1	4	4	2	4	2	2	3	2	3	4	2	4	1	1	5	5	5	3	1	5	4	5	3	4	1	1	5	5	3	2	2	4	3	2	3	2	2	3	2	1	2	4	3	3
????	5	4	1		2	2	1	2	4	1	3	1	1	1	1	1	1	2	1	5	1	1	2	1	5	5	5	5	4	1	1	5	4	3		1	1	3	1	3	2	1	3	3		4	4	4	3
????	5	4	2	12	1	2	2	2	4	1	1	1	1	1	1	1	1	1	1	1	1	1	1	5	5	5	2	1	5		1	5	5	1	1	1	1	1	1	1	1	1	1	1	1	3	1	1	1
????	5	4	1	11	2	2	2	2	4	3	4	5	4	3	4	3	3	3	2	4	4	4	3	5	4	1	2	3	3	1	3	3	4	3	2	2	1	1	1	1	2	1	1	2	1	1	3	1	1
??????????	6	?	1	12	2	3	3	2	1	4	5	1	5	3	3	2	1	1	5	1	1	1	5	3	5	5	5	2	4	1	2	2	5	4	3	3	3	3	4	4	2	3	2	4	4	4	4	3	4
??????????	6	?	2	11	1	2	2	1	1	1	1	1	1	1	1	1	1	1	1	1	5	1	1	1	1	4	1	5	4	1	1	4	4	1	1	1	1	1	1	1	1	1	1	1	1	1	1	2	4
??????????	6	?	1	12	1	1	2	2	1	2	4	3	2	2	2	1	3	2	1	1	2	1	4	2	3	5	5	4	5	4	3	3	5	2	3	2	3	2	1	1	2	2	3	4	1	1	4	2	4
??????????	6	?	2	12	3	2	2	1	1	4	4	1	1	4	4	1	1	1	4	1	1	1	1	1	4	4	4	1	4	1	4	4	4	3	4	4	1	1	3	1	4	1	2	2	1	2	4	1	2
??????????	6	?	1	12	2	2	2	2	4	1	1	2	1	1	1	1	1	1	1	2	5	1	5	1	1	5	3	1	4	2	1	1	3	3	1	2	1	1	2	1	1	1	1	2		1	2	1	1
??????????	6	?	2	12	1	3	2	2	1	5	5	1	2	3	5	1	3	1	1	4	2	1	4	5	5	5	5	4	5	3	1	5	5	2	2	1	1	2	3	1	1	1	2	3	1	4	4	4	2
??????????	6	?	1	12	1	2	1	2	1	5	4	5	5	5	5	2	5	1	5	5	5	5	5	4	5	5	5	2	3	5	3	3	5	3	1	2	1	1	3	2	1	1	4	4	1	1	4	3	4
??????????	6	?	1	11	1	2	2	2	1	1	1	3	1	1	1	1	1	2	3	1	1	1	1	2	3	4	1	4	1	1	1	1	2	3	1	1	1	1	1	1	1	1	1	2	1	1	1	1	1
??????????	6	?	1	11	1	3	2	1	1	3	2	1	1	1	3	1	1	1	2	3	1	1	1	3	2	3	2	1	2	1	1	3	4	1	1	2	2	1	2	1	1	1	1	2	1	1	2	2	4
??????????	6	?	1	12	1	2	2	2	3	1	1	3	1	4	4	1	1	1	1	1	2	1	4	4	4	5	5	4	1	1	4	4	3	2	1	2	1	1	1	1	1	3	2	3	1	1	1	3	1
??????????	6	?	2	12	1	2	2	2	1	2	2	2	2	1	1	1	1	1	1	4	1	1	1	1	4	4	4	2	1	1	1	2	4	2	2	2	2	1	1	2	2	3	2	4	2	2	2	2	1
??????????	6	?	1	12	4	2	1	2	1	4	5	3	4	3	4	4	5	2	4	3	3	5	4	4	5	3	4	3	1	4	2	4	3	3	2	3	2	2	2	1	1	1	3	4	3	3	2	3	4
??????????	6	?	2	11	1	2	2	1	1	3	2	2	3	3	3	1	1	1	1	4	3	2	4	2	4	3	4	3	2	1	3	4	2	2	2	3	2	1	1	1	1	2	1	3	1	3	2	2	1
??????????	6	?	2	11	1	5	1	1	1	4	4	1	3	3	1	4	3	3	3	5	3	1	1	1	2	2	3	5	2	1	3	3	3	1	2	4	2	2	2	1	1	2	2	2	1	1	2	2	2
??????????	6	?	2	12	1	2	3	2	1	3	2	1	1	2	2	2	2	1	1	2	1	1	1	2	2	4	4	2	3	1	1	2	2	2	3	1	1	4	3	3	3	2	1	2	1	2	2	2	1
??????????	6	?	2	13	4	1	1		2	3	4	5	5	4	3	3	1	5	1	5	3	1	1	2	3	2	5	2	2	1	3	1	4	3	4	2	2	2	3	2	4	1	3	2	1	1	2	1	2
??????????	6	?	1	12	2	2	3	2	1	4	4	4	3	2	5	1	1	4	1	1	5	1	1	2	5	5	2	1	2	4	1	2	4	2	1	1	2	1	2	1	1	1	1	2	1	1	2	1	1
??????????	6	?	1	11	3	1	1	2	1	3	1	3	4	2	3	1	3	1	3	2	1	4	1	3	4	1	5	3	3	3	1	2	1	2	3	2	1	1	1	1	1	1	1	1	1	1	1	1	4
??????????	6	?	1	12	3	1	2	2	2	5	5	5	4	3	5	1	1	1	1	1	1	1	1	1	5	4	5	3	1	3	3	5	4	3	3	2	4	1	4	1	3	1	2	3	2	2	2	4	3
??????????	6	?	2	11	1	2	2	2	1	3	4	3	3	3	4	2	3	3	1	2	3	1	4	4	3	3	4	2	2	1	2	3	4	3	1	3	1	1	1	2	1	1	1	2	4	3	3	4	3
??????????	6	?	1	11	2	2	1	2	1	1	1	1	1	1	1	1	1	1	1	1	5	1	1	5	5	5	1	5	5	4	1	5	5	1	1	1	1	1	1	1	1	1	1	1	1	1	1	1	1
??????????	6	?	2	12	1	2	2	2	1	2	2	2	3	2	2	1	2	1	3	1	4	1	3	3	3	3	4	2	2	1	1	4	5	2	1	2	2	1	1	1	2	1	2	2	1	2	3	1	1
??????????	6	?	2	12	1	1	2	2	1	3	3	4	3	3	3	3	3	3	1	3	2	2	3	2	3	4	4	4	4	3	3	4	4	3	2	2	1	2	1	4	2	4	2	2	3	1	4	2	3
??????????	6	?	1	11	1	2	3	2	1	5	4	4	1	1	3	3	1	1	2	1	1	3	5	1	1	2	4	3	4	1	4	4	5	3	2	1	1	2	2	1	3	1	1	3	1	1	3	3	3
??????????	6	?	1	12	1	3	3	2	1	5	5	1	5	5	5	1	1	1	1	4	1	1	4	5	1	5	4	5	1	1	2	1	4	3	2	4	3	3	4	4	3	4	1	3	4	2	2	4	4
??????????	6	?	1	11	2	3	2	2	1	1	1	1	1	1	3	1	3	1	4	2	5	2	3	3	4	2	1	4	4	2	3	4	5	1	1	1	1	1	2	1	1	1	1	1	1	1	2	2	2
??????????	6	?	1	12	1	4			1	2	2	1	1	2	2	1	4	3	1	5	5	1	4	5	5	5	4	5	2	5	4	5	4	2	3	2	2	1	3	2	2	1	1	2	1	2	3	2	3
??????????	6	?	1	12	1	2	2	2	1	3	4	3	3	2	1	1	1	1	1	1	5	5	1	3	5	4	5	4	4	1	3	1	4	3	4	1	2	2	1	1	1	1	1	1	1	1	3	1	4
??????????	6	?	1	12	1	1	1	2	1	1	1	1	1	1	1	1	1	1	1	3	3	1	3	4	2	1	3	2	2	1	3	2	3	2	2	1	1	1	1	1	1	1	2	2	1	1	1	1	2
??????????	6	?	1	12	2	3	3	2	1	5	1	1	3	5	2	1	1	1	4	1	5	3	3	4	4	4	5	5	5	1	1	5	5	1	1	1	1	1	2	1	1	2	4	1	1	1	3	2	2
??????????	6	?	2	12	1	1	1	2	1	1	1	4	1	1	1	1	1	1	1	1	5	1	1	4	4	3	5	4	4	2	5	2	4	3	2	4	1	3	1	1	1	1	2	1	1	1	1	2	2
??????????	5	?	2	11	2	2	2	3	3	4	4	4	3	3	3	5	4	1	1	1	3	1	4	2	3	5	3	4	5	1	5	5	3	2	3	3	1	2	1	1	2	4	2	1	2	3	2	2	2
??????????	5	?	1	11	3	3	1	2	1	2	1	3	1	3	1	2	1	1	1	3	5	1	1	5	2	5	5	3	5	4	2	5	4	2	1	2	2	1	1	1	1	1	1	1	1	2	2	1	3
??????????	5	?	1	11	3	2	2	3	4	2	2	3	3	2	3	1	1	4	1	5	5	4	3	5	5	5	2	2	5	1	3	4	3	2	1	1	1	1	1	1	1	1	1	2	1	3	2	1	1
??????????	5	?	1	12	1	2	2	2	1	4	4	2	3	2	3	1	4	2	1	1	2	2	3	3	4	4	3	4	4	3	2	4	4	3	1	2	1	1	1	2	2	2	1	2	1	1	2	1	2
??????????	5	?	1	11	1	2	1	2	1	4	5	3	4	1	2	1	5	1	5	5	5	1	5	5	5	5	5	4	5	1	1	5	5	3	2	2	1	2	3	2	3	2	1	3	2	3	2	3	4
??????????	5	?	1	12	1	2	2	2	1	5	5	1	2	5	5	1	4	3	2	5	5	1	5	5	5	1	3	5	2	4	4	5	3	3	2	2	1	1	2	2	2	2	1	2	1	3	4	2	2
??????????	5	?	2	11	3	3	3	2	1	3	4	5	4	1	4	5	5	3	1	1	1	5	5	5	5	4	5	3	4	2	3	5	3	3	2	2	3	4	1	1	2	3	2	3	2	3	2	3	4
??????????	5	?	1	11	1	3	3	2	1	1	1	1	1	1	1	1	1	1	1	5	5	1	3	5	5	5	1	5	5	1	1	5	5	2	1	1	1	1	1	1	1	1	2	3	1	2	2	1	2
??????????	5	?	1	12	2	3	3	2	1	1	1	1	1	1	1	1	2	2	1	3	3	3	2	5	5	4	2	4	5	2	3	4	4	2	1	3	1	1	1	1	1	1	1	1	1	1	3	1	2
??????????	5	?	2	11	1		3	2	1	1	1	2	1	2	2	1	2	1	2	3	2	1	1	2	2	2	4	4	4	1	3	2	3	2	3	2	2	1	1	1	2	1	1	2	1	2	2	1	3
??????????	5	?	2	12	1	2	1	3	2	3	1	3	1	2	1	1	1	3	1	3	5	3	3	1	2	5	5	3	5	1	3	2	2	2	3	3	1	1	1	1	2	1	2	1	1	2	2	2	1
??????????	5	?	1	12	2	1	1	3	3	4	2	5	3	3	4	1	5	3	1	5	3	3	5	3	1	3	5	3	4	5	1	4	4	3	1	2	1	2	1	1	1	2	1	1	1	3	2	2	1
??????????	5	?	1	11	2	2	2	1	2	3	3	2	4	5	1	1	1	1	1	5	3	4	5	5	5	5	2	3	4	1	5	5	4	2	2	2	2	2	1	1	1	1	1	1	1	1	3	1	1
??????????	5	?	1	11	1	3	3	2	3	3	1	5	3	5	1	2	5	3	1	5	5	3	5	5	3	5	4	3	5	3	5	5	5	3	4	3	2	2	3	1	2	4	1	4	1	1	3	2	2
??????????	5	?	2	11	1	4	2	2	4	1	1	1	1	1	1	1	1	1	1	1	1	1	1	1	2	4	2	1	5	1	4	4	3	1	1	1	1	1	1	1	1	1	1	1	1	1	2	2	1
??????????	5	?	2	12	3	1	1	2	1	2	1	3	1	1	2	1	3	2	1	2	3	1	5	5	5	4	3	5	5	4	3	5	3	2	1	2	1	3	1	1	1	2	1	1	1	1	3	1	4
??????????	5	?	2	12	1	2	2	2	1	5	5	5	5	5	5	3	1	2	1	2	5	3	4	3	3	4	4	3	3	1	3	5	3	3	2	4	1	4	4	1	2	2	2	4	1	1	2	2	3
??????????	5	?	2	11	1	1	1		4	5	5	5	5	4	1	5	4	3	1	5	5	4	1	1	5	5	5	1	5	5	4	5	1	4	3	1	1	1	1	1	3	1	1	1	2	3	1	1	1
??????????	5	?	2	12	1	2	2	2	1	1	1	3	2	3	4	1	1	2	1	3	2	1	4	4	2	3	4	3	4	2	2	4	4	3	3	2	1	2	3	2	3	2	3	2	1	2	3	2	3
??????????	5	?	2	11	1	4	3	2	1	3	3	1	2	3	4	1	3	1	1	4	4	2	4	4	4	4	4	5	2	4	2	3	4	2	1	2	3	4	2	2	3	2	3	2	1	4	3	2	3
??????????	5	?	1	12	1	2	1	2	2	2	3	3	3	2	1	3	2	3	2	3	3	3	5	3	3	5	5	3	5	5	3	3	5	2	2	3	1	1	1	1	1	2	1	3	1	1	3	1	1
??????????	5	?	1	11	1	1	1	2	1	2	2	3	1	1	2	1	4	1	1	2	3	1	5	4	3	4	5	1	5	5	2	4	4	3	1	2	1	3	2	1	1	1	1	2	1	1	3	2	2
??????????	5	?	1	11	1	3	3	2	1	1	1	1	1	1	3	1	1	3	1	5	5	1	3	3	5	5	1	3	5	3	4	5	5	2	2	3	1	1	1	2	1	1	1	1	1	1	2	1	1
??????????	5	?	1	12	1	3	3	2	1	3	4	3	4	2	4	1	3	2	2	5	5	1	4	1	4	5	3	4	3	1	3	5	3	2	3	4	2	1	1	2	2	1	3	3	2	4	2	2	2
??????????	5	?	2	11	4	2	2	1	1	2	3	1	2	3	3	1	4	1	1	5	3	4	4	5	3	5	4	5	5	4	1	5	5	3	4	2	1	1	1	2	2	1	1	2	1	1	1	2	3
??????????	5	?	2	11	2	2	3	2	4	5	1	5	5	3	1	1	5	1	5	5	5	5	5	3	3	3	5	4	1	5	3	5	3	4	3	2	1	2	2	1	3	1	4	3	1	1	2	3	2
??????????	5	?	2	11	1	3	3	2	1	2	1	2	1	1	3	1	1	2	1	1	2	2	3	1	5	5	5	1	5	1	1	5	2	2	4	3	1	2	3	2	1	3	4	3	1	2	3	2	1
??????????	5	?	2	12	1	1	4	1	1	5	5	3	2	4	4	1	3	3	1	5	2	1	1	5	2	5	5	5	3	1	3	5	3	1	1	3	2	2	2	3	1	3	1	4	2	3	2	2	1
??????????	5	?	1	11	1	3	2	3	4	5	5	5	5	5	5	4	4	2	3	2	5	1	5	4	5	5	5	4	5	4	1	5	5	4	2	3	4	4	4	3	4	4	3	4	4	2	4	4	2
??????????	5	?	2	11	1	1	2	1	1	3	3	2	3	3	3	2	3	3	1	3	5	3	3	4	4	5	5	4	3	3	3	4	3	2	3	2	1	1	1	1	1	1	1	1	1	2	2	1	2
??????????	5	?	1	12	1	3	3	3	1	4	4	2	4	4	4	3	4	4	4	5	5	5	4	5	3	5	5	5	5	1	5	5	5		4	4	4	3	3	3	3	3	2	2	2	1	3	2	2
??????????	5	?	2	12	1	2	2	1	1	2	3	2	1	3	1	1	3	3	1	5	5	1	1	5	3	3	5	3	5	3	1	4	4	1	3	1	1	1	1	1	1	1	1	2	1	1	2	1	1
??????????	5	?	1	12	1	2	2	2	4	1	1	1	4	4	4	1	1	1	1	1	5	1	4	1	2	4	4	5	4	5	2	4	4	3	3	2	3	2	1	3	2	2	1	3	1	2	3	2	4
??????????	5	?	1	11	3	2	3	1	1	2	1	1	1	1	2	1	2	2	1	4	4	1	2	4	4	4	2	2	4	2	2	1	4	2	2	2	2	2	1	1	2	1	2	2	1	4	2	2	3
??????????	5	?	1	11	1	2	3	1	1	2	1	5	1	2	1	1	4	1	1	5	1	2	5	4	5	5	1	5	5	1	3	5	5	3	1	1	2	1	1	1	1	1	2	2	1	1	2	1	1
??????????	5	?	1	11	1	2	2	2	1	1	1	1	1	1	1	1	5	4	1	1	3	3	4	1	1	4	1	1	5	4	5	4	5	1	1	2	1	1	1	1	1	1	1	2	1	1	1	1	1
??????????	5	?	2	12	1	2	2	2	3	1	1	1	1	1	1	2	1	1	1	4	4	1	2	4	5	5	4	5	5	1	3	2	4	2	1	2	2	2	1	1	1	2	1	3	2	1	2	2	4
??????????	5	?	2	11	1	2	2	2	1	1	1	1	1	1	4	2	3	1	1	3	5	3	3	4	3	2	3	3	3	1	1	4	2	1	4	2	1	1	1	2	1	2	3	2	1	1	3	1	2
??????????	5	?	1	11	2	2	2	1	4	1	5	5	5	4	5	1	5	5	1	1	1	1	5	5	5	5	5	5	4	5	1	5	4	3	1	1	1	3	2	1	1	1	1	3	2	1	4	3	4
??????????	5	?	1	11	3	3	3	3	1	3	3	1	2	1	3	1	3	1	1	1	2	1	4	1	4	5	5	5	2	2	1	1	4	1	2	1	1	1	3	1	1	4	1	2	1	4	2	1	1
??????????	5	?	2	12	1	4	1	1	2	1	3	3	3	3	1	1	1	1	1	5	5	1	1	5	5	5	5	5	5	1	1	1	5	1	1	2	1	1	1	1	1	2	1	1	1	1	3	1	1
????	5	2	2	12	1	2	1	1	1	4	3	3	3	3	5	3	5	3	1	3	2	3	3	3	3	3	2	3	2	1	3	3	2	2	2	2	2	2	2	3	4	3	4	4	2	3	4	4	1
????	5	2	2	12	3	3	2	2	1	1	1	1	1	1	1	1	1	1	1	5	1	1	1	1	5	3	5	5	5	1	4	4	5	4	3	3	3	3	4	4	4	4	3	3	2	1	4	3	3
????	5	12	2	12	1	3	3	1	4	1	1	1	1	1	1	1	1	1	1	1	5	1	1	1	1	1	5	5	5	1	4	4	5	2	2	1	1	1	1	1	1	1	1	1	1	1	1	1	1
????	4	11	1	11	1	2	2	3	2	4	5	3	4	3	3	5	3	5	5	1	5	2	3	3	3	3	3	3	2	3	4	2	4	4	3	2	2	2	3	2	3	3	3	4	3	3	2	2	4
????	4	11	2	10	2	4	3	2	1		1	3		1	1	1	1	1	1	2	5	1	3		2	2	2	3	2	1	3	4	4	2	2	1	1	1	1	1	1	1	1	2	1	1	2	2	1
????	4	11	1	10	3	4	3	2	1	1		1	3	1	1	1	1	1	1	2	5	1	3		2	2	3	5	2	1	3	4	4	2	2	1	1	1	1	1	1	1	1	2	1	1	2	2	1
????	4	11	2	10	2	2	2	2	1	1	1	3	1		5	5	4	1	5	1	1	3	5	3	1	3	5	1	4	2	3	3	3	4	2	4	2	4	2	3	3	2	1	2	1	2	3	4	2
????	4	11	1	10	1	2	2	1	1	1	1	1	1	1	1	1	1	1	5	1	1	1	2	5	5	5	5	2	5	2	1	5	5	1	1	1	1	1	1	1	1	1	1	1	1	1	3	1	1
????	4	11	1	10	1	2	2	2	1	2	1	2		4	2	1	1	1	1	1	5	1	2	2	5	5	2	5	5	2	1	5	2	2	2	2	1	1	2	1	2	1	1	1	1	2	2	2	2
????	4	11	2	10	2	2	3	3	1	1	1	1	1	1	1	1	1	1	1	5	5	1	5	3	3	5	2	5	5	1	1	5	5	1	1	1	1	1	1	1	1	1	1	1	1	1	1	1	2
????	4	11	2	9	1	4	4		1	1	1	1	1	1	4	1	1	1	1	1	5	1	5	4	5	1	4	2	4	1	1	5	5	2	3	1	1	1	1	1	1	1	1	1	1	1	1	1	1
????	4	11	1	10	3	4	3	2	1	2	1	3	1	2	1	1	2	1	2	5	5	1	2	2	5	1	2	1	2	5	3	2	2	3	2	2	1	2	1	3	2	2	3	2	1	2	3	2	1
????	4	11	2	10	1	2	3	2	1	5	5	5	5	5	5	1	3	1	1	5	5	1	5	5	5	5	5	5	1	3	5	5	4	3	2	2	2	2	1	1	1	2	4	4	1	2	3	2	3
????	4	11	1	10	1	2	2	1	1	1	1	1	1	1	1	1	5	1	5	5	5	1	1	5	5	5	5	5	5	1	1	5	5	1	1	1	1	1	1	4	1	1	1	1	1	4	4	1	1
????	4	11	1	10	1	4	4	1	1	5	2	1	2	2	2	1	2	1	5	5	5	1	1	2	2	2	2	5	2	2	2	5	2	2	2	2	1	3	2	1	2	1	1	1	1	1	2	2	2
????	4	11	2	11	1	4	2	2	1	5	5	1	5	3	5	1	1	1	1	5	5	1	1	1	5	5	3	4	4	1	1	5	5	2	2	1	1	1	1	1	1	2	1	2	1	3	2	1	1
????	4	11	1	11	1	4	4	1	1	1	1	1	1	1	1	1	1	1	1	5	1	1	1	1	1	5	1	1	5	1	1	5	1	1	1	2	1	1	1	1	1	1	1	1	1	1	2	1	1
????	4	11	1	11	1	2	2	1	1	1	1	1	1	1	1	1	1	1	1	1	5	1	1	1	1	5	1	1	5	1	1	5	1	3	3	1	1	1	1	1	1	1	1	1	1	4	2	2	1
????	4	11	1	10	1	3	3	2	1	1	2	4	1	1	1	1	5	1	1	5	5	1	4	4	5	5	4	5	5	5	1	5	4	2	1	3	2	1	1	4	1	1	1	3	2	1	4	1	4
????	4	11	2	10	1	4	2	1	2	1	1	1	1	1	1	1	1	1	1	5	5	1	1	5	5	5	1	5	1	1	1	5	5	2	2	2	2	2	1	2	2	2	1	1	1		1	1	1
????	4	11	1	10	1	4	2	2	1	3	3	2	2	3	2	1	3	3	1	5	5	1	4	5	3	3	2	3	3	3	1	4	4	2	2	2	2	1	1	2	2	1	1	2	2	1	2	2	1
????	4	1	2	10	1	5	2	3	2	5	5	5	5	5	5	5	5	5	1	1	5	5	1	2	5	1	5	5	5	1	5	5	5	4	2	2	2	4	3	1	3	4	2	2	1	4	1	4	2
????	4	11	2	11	1	3	4	1	1	2	1	1	1	1	2	1	2	1	1	1	2	1	2	2	2	5	2	5	5	1	1	5	5	2	3	2	2	2	2	3	2	3	3	2	1	2	2	2	1
????	4	11	2	10	1	4	3	1	1	5	5	5	5	1	5	1	1	1	1	4	3	2	5	3	5	1	5	5	5	1	1	5	5	2	2	1	1	1	1	1	2	1	1	1	1	1	2	1	1
????	4	11	1	11	1	2	3	2	1	2	2	2	2	1	1	1	5	5	2	1	2	1	1	2	5	2	2	1	2	1	2	1	5	2	2	2	2	1	1	1	1	2	1	1	1	1	1	1	1
????	4	11	1	10	1	4	4	1	1	2	2	2	1	1	1	1	1	1	1	1	2	2	1	2	2	2	2	1	2	1	1	2	2	1	1	1	1	1	1	1	2	1	1	1	1	1	1	1	1
????	4	11	1	10	1	2	2	2	1	2	1	1	1	1	1	1	1	1	1	5	5	1	1	5	5	5	1	5	5	4	1	4	5	1	1	1	1	1	1	1	1	1	1	1	1	1	2	1	1
????	4	11	2	11	1	2	3	2	1	1	1	1	1	1	1	2	1	1	1	1	2	1	1	2	2	5	2	3	2	1	1	2	4	3	2	3	1	1	1	1	2	2	1	3	1	4	1	1	4
????	4	11	2	1	1	5	5	1	2	1	1	1	1	1	1	1	1	1	1	1	5	1	1	1	1	5	1	5	5	1	5	5	5	1	1	1	1	1	1	1	1	1	1	1	1	1	1	1	1
????	4	11	1	11	1	5	5	1	1	1	1	1	1	1	1	1	1	1	1	1	5	1	1	2	5	5	1	5	3	1	1	1	5	1	1	3	4	4	3	2	4	1	2	4	1	1	4	1	1
????	4	11	2	11	3	3	3	1	1	2	2	1	5	4	1	2	1	5	1	1	1	1	1	2	5	5	5	5	5	1	1	5	1	2	2	2	3	4	1	4	2	1	2	3	1	1		1	4
????	4	11	2	11	1	2	4	2	1	1	1	1	1	1	1	1	1	1	1	1	1	1	1	5	5	5	1	1	5	1	1	5	5	2	1	3	1	2	1	2	1	1	1	4	1	1	1	1	2
????	4	11	2	10	1	4	4	2	1	5	5	5	5	5	5	5	1	1	1	1	1	1	1	5	5	5	1	1	5	1	5	5	5	2	2	3	3	4	2	1	1	1	1	1	1	1	1	4	4
????	6	8	1	12	1	3	2	2	2	4	3	4	5	3	2	1	1	1	1	2	3	2	4	2	4	2	3	1	1	1	4	3	1	2	1	1	2	1	1	1	1	1	1	1	1	1	3	2	2
????	3	11	1	9	1	4	4	1	1	1	1	1	1	1	1	1	1	1	1	5	5	1	3	2	5	5	1	3	5	1	1	5	5	1	1	1	1	1	1	1	1	1	1	1	1	1	1	1	1
????	3	11	1	9	3	4	4	1	1	4	3	2	5	1	3	4	3	1	1	3	1	1	1	1	2	2	3	2	3	1	3	1	3	2	3	1	3	2	3	2	3	3	2	3	2	2	3	1	4
????	3	11	2	9	3	4	5	2	1	3	1	2	1	3	1	1	3	1	1	5	5	5	1	5	1	5	1	5	5	1	3	5	1	1	2	1	1	1	1	1	1	1	1	2	1	1	2	2	2
????	3	11	1	10	1	4	4	1	1	1	1	1	1	1	1	1	1	1	1	1	1	1	1	2	5	1	1	1	1	1	5	4	4	2	1	1	1	1	1	1	3	1	2	4	2	3	1	2	3
????	3	11	1	9	1	5	2	1	2	5	5	1	5	5	5	1	5	1	1	5	5	1	5	1	5	5	5	5	4	1	5	5	1	3	1	2	3	1	2	2	2	2	1	3	1	1	3	2	2
????	3	11	1	10	3	2	5	1	2	5	1	5	5	5	3	1	5	1	1	5	5	1	3	5	5	5	1	5	4	1	4	4	3	2	2	1	3	3	1	1	1	1	1	1	1	2	2	3	3
????	3	12	2	9	1	4	4	2	1	3	4	1	1	1	1	1	4	1	1	1	5	1	1	1	1	5	1	5	5	1	3	2	4	3	1	2	1	1	1	1	1	1	2	1	1	3	1	1	1
????	3	12	1	10	1	2	4	1	1	5	5	1	4	2	1	5	5	1	5		5	1	5	5	1	1	5	3	2	5	5	5	5	2	2	2	1	1	1	1	2	2	1	3	1	2	2	2	2
????	3	12	2	10	1	3	2	2	1	2	2	2	1	2	1	5	4	1	1	2	5	2	2	5	5	5	2	5	5	1	5	5	5	2	1	3	1	1	1	1	1	1	1	1	1	1	4	2	3
????	3	12	1	9	1	1	1	1	1	3	1	1	1	3	3	1	1	1		1	5	1	1	5	1	3	1	5	5	1	3	5	4	3	3	1	1	1	2	1	2	1	1	1	1	1	2	2	1
????	3	12	1		1	3	2	2	4	2	3	1	1	3	2	1	1	1	3	3	3	2	1	3	1	5	4	4	5	3	4	5	5	2	2	2	1	1	1	1	2	2	1	3	1	2	2	2	2
????	3	12	1	9	1	3	2	3	1	2	2	2	2	2	2	1	2	1		2	5	2	5	5	5	5	5	4	4	5	5	5	5	2	3	4	1	1	1	1	1	1	1	2	1	1	4	2	1
????			1	10	1	2	2	2	1	5	5	1	5	1	5	1	1	1	1	5	5	1	5	5	1	5	5	5	5	1	1	5	5	1	1	1	1	1	2	1	2	1	1	2	1	2	3	1	4
????	3	12	1	9	3	5	2	1	1	5	5	5	5	5	5	1	1	1	1	1	1	1	3	1	1	1	5	5	5	5	1	1	5	3	2	1	1	2	3	3	3	3	1	1	3	1	4	1	3
????	3	12	2	10	1	4	3	3	2	1	1	5	1	1	1	1	5	1	5	1	1	1	1	5	1	1	1	5	1	5	1	5	5	3	1	2	2	2	1	1	2	3	1	1	3	2	1	2	4
????	3	12	1	10	1	2	2	2	1	2	2	2	2	2	1	1	2	1	1	2	5	1	5	5	5	5	1	5	5	1	5	5	5	2	2	1	1	1	1	1	1	1	2	1	1	4	2	2	1
????	3	12	1	9	1	4	3	2	2	2	3		3	1	5	3	3	1	2	1	3	1	2	2	5	2	2	5	2	1	1	2	2	2	1	1	1	1	1	2		1	3	2	1	1	3	2	2
????	3	12	2	10	1	2	4	2	1	1	2	2	5	2	5	1	1	1	1	5	1	1	1	2	5	5	5	2	3	1	1	5	1	1	4	1	1	2	1	1	2	1	3	3	1	4	2	1	3
????	3	12	2	9	3	4	1	1	4	2	1	3	3	2	2	5	1	5	2	5	5	1	5	3	5	5	3	5	3	5	3	2	3	2	1	3	1	1	1	1	1	2	1	1	1	3	2	3	1
????	3	12	2	10	1	3	4	2	2	1	1	2	1	2	1	1	1	1	1	2	1	1	1	2	5	5	1	5	2	3	1	2	5	2	2	1	2	1	1	1	2	1	1	1	1	2	1	1	2
????	3	12	1	10	1	3	2	1	1	3	3	5	3	1	5	1	5	1	1	1	2	5	5	5	1	5	5	2	5	5	1	5	5	3	2	2	3	2	1	3	3	4	3	2	4	1	4	1	3
????	3	12	2	10	2	2	1	1	1	3		5		3	3	3	5	5		5		1	1	5	3	5	5	5	3	5	5	5	5	3	3	3	3	3	3	3	4		2	4	3	3	3	1	1
????	3	11	1	11	1	1	2	2	1	3	5	3	1	2	1	5	1	3	5	5	5	1	1	5	5	5	5	5	5	3	3	2	3	2	2	1	4	4	2	2	2	1	1	1	2	2	2	2	3
????	3	11	1	9	3		5	2	2	1	1	1	1	1	1	1	1	1	1	1	2	1	1	5	1	5	1	4	2	2	1	2	2	1	1	1	1	1	1	1	1	1	1	1	1	1	1	1	1
????	3	11	1	10	4	1	1	1	1	1	1	1	1	1	2	1	1	1	1	5	1	2	2	3	1	2	1	2	3	2	3	2	5	2	1	1	3	2	1	2	1	1	1	2	1	1	1	1	1
????	3	11	2	10	1	1	2	2	2	3	5	5	4	4	1	1	5	1	3	5	5	5	5	3	5	5	5	4	5	5	5	3	3	4	2	4	3	3	2	3	2	3	1	2	2	4	4	1	1
????	1	11	1	9	2	1	1	2	4	1	2	2	3	1	1	1	3	1	5	3	3	3	1	3	1	5	5	3	2	1	5	5	4	2	1	1	1	1	1	2	1	1	2	2	1	1	2	1	2
????	3	11	2	9	3	2	2	2	4	1	1	1	1	1	5	1	1	1	1	5	5	1	4	5	5	5	5	5	5	1	5	5	5	2		2	2	2	3	3	1	2	3	3	1	4	2	1	2
????	3	11	2	9	1	2	1	1	1	4	5	4	5	3	5	1	2	1	5	5	5	1	5	5	5	5	5	5	5	1	2	3	5	1	4	2	3	1	1	2	1	2	3	2	2	1	3	1	3
????	3	11	2	9	1	4	4	1	1	1	1	1	1	1	1	1	1	1	1	1	5	1	1	1	5	5	1	1	5	1	1	5	5	1	1	1	1	1	1	1	1	1	1	1	1	4	1	1	3
????	4	6	1		3	3	3	2	4	1	2	1	1	1	2	2	1		1	2	2	1	2	1	2	2	1	2	2	1	2	1	2	3	2	3	2	4	4	1	4	1	1	1	1	4	4	4	1
????	4	4	2	11	3	2	2	2	4	1	5	1	5	1	5	1	5	1	5	1	5	1	5	1	5	1	1	5	5	1	5	1	5	3	3	3	3	3	3	3	3			1	1	2	1	1	1
????	6	2	1	14	2	2	2	2	2	3	5	5	5	5	5	3	1	1	1	1	5	1	5	1	5	3	5	3	1	1	1	5	3	3	2	2	2	1	1	1	2	3	1	2	1	2	3	3	2
????	6	2	1	13	1	4	1	1	2	1	1	1	1	1	1	1	1	1	1	1	5	1	5	3	5	4	1	5	5	1	1	1	1	2	1	1	1	1	1	1	1	1	1	1	1	1	1	1	2
????	6	2	1	13	1	3	3	2	4	1	3	3	3	4	3	1	3	1	1	5	5	1	1	5	5	5	3	5	5	2	3	5	3	2	1	1	1	1	2	1	1	1	2	2	1	1	1	2	2
????	4	6	1	11	2	4	4	1	4	5	5	3	4	5	5	1	1	1	1	5	1	1	2	5	1	5	5	1	2	1	1	5	1	2	1	1	1	1	4	1	1	1	1	1	1	1	1	4	1
????	5	12	2	12		2	1	1	1	4	3	3	5	3	5	1	5	1	4	5	5	3	4	5	3	5	5	5	4	1	3	4	4	3	3	1	2	4	1	1	1	2	1	1	2	4	1	2	2
????	5	12	2	11	1	3	4	2	1	4	4	1	4	1	4	1	1	1	1	1	1	1	1	4	1	1	1	1	5	4	1	4	5	2	1	1	1	1	1	1	3	1	1	2	1	3	1	1	2
????	5	12	2	12	3	3	4	2	3	4	3		1	2	1	1	1	1	1	1	5	2	2	2	5	4	3	1	3	1	1	2	4	3	2	2	2	2	1	2	1	1	1	1	1	1	1	2	2
????	5	12	2	13	1	2	2	1	1	1	1	3	1	1	1	1	1	1	1	5	5	1	3	1	5	5	3	5	5	1	3	5	5	2	1	1	1	1	1	1	1	1	1	1	1	1	1	1	1
????	5	12	1	12	2	4	4	2	1	1	1	3	5	3	4	1	1	1	1	1	5	1	5	5	5	5	4	5	5	1	2	5	5	1	3	2	1	1	1	1	1	1	2	2	1	1	1	1	4
????	5	12	1	12	1	3	3	1	2	1	1	2	1	1	3	1	1	1	1	2	5	1	1	4	5	3	2	4	5	1	1	5	5	3	2	4	1	1	1	1	2	2	2	4	1	1	2	1	2
????	5	12	1		2	2	2	2	1	2	2	1	1	2	2	1	1	1	1	1	1	2	2	1	1	1	5	1	2	1	3	3	2	2	2	2	2	3	2	4	1	4	4	3	4	1	2	2	2
????	5	12	2	12	1	4	3	1	1	1	1	1	1	1	1	1	1	1	1	5	1	1	1	2	5	5	2	5	5	1	2	3	5	3	3	2	2	2	1	1	1	1	1	1	1	1	1	1	1
????	5	12	2	12	1		3	1	1	1	1	1	1	1	1	1	1	1	1	5	5	1	1	5	5	5	1	5	5	1	1	5	5	1	1	1	1	1	1	1	1	1	1	1	1	1	1	1	1
????	5	12	2	11	1	4	2	1	2	1	1	5	1	1	5	1	1	1	1	1	5	1	1	5	5	5	1	5	5	1	1	5	5	1	1	1	1	1	1	1	1	1	1	1	1	1	1	1	1
????	5	12	1	11	1	3	3	1	1	1	1	1	1	1	1	1	1	1	5	5	5	1	5	5	5	5	5	4	5	1	1	5	4	1	1	1	1	1	1	1	1	1	1	2	1	1	2	2	1
????	4		2		1	2	2	3	4	1	1	1	1	1	2	5	3	1	1	4	1	1	5	1	1	1	5	3	3	5	2	2	3	2	1	1	2	1	2	2	2	1	1	2	1	3	2	4	2
????	4		2	10	1	2	2		4	2	3	1	2	3	2	1	1	1	1	2	2	3	2	1	2	3	2	3	3	3	3	2	1	2	2	2	2	1	2	2	2	1	3	4	1	1	2	2	2
????	4	1	2	10	1	1	2	2	4	1	1	1	1	1	1	1	1	1	1	1	5	1	5	1	5	5	5	1	5	1	1	1	1	3	1	3	3	3	3	3	3	3	3	3	3	3	3	3	3
????	5	1	1	11	1	2	1	2	4	4	2	1	3	3	5	3	1	1	1	4	5	3	3	2	3	4	4	3	4	1	1	4	4	3	2	2	3	2	2	1	3	1	2	2	1	1	2	2	1
????	5	1	1	12	3	2	2	1	4	1	2	1	3	1	2	1	2	1	1	5	4	1	1	5	1	5	1	3	4	2	1	5	4	3	3	2	2	2	1	3	1	1	3	2	1	3	2	2	3
????	5	2	2	13	3	1	1	1	4	3	5	5	5	5	4	1	1	1	1	1	1	2	3	3	1	5	1	5	5	1	1	3	2	1	1	1	1	1	1	1	1	1	1	1	1	1	1	2	4
????	5	1	2		2				4	3	3	3	3	3	3	3	3		1		1	3	3	5	2	4	1	3	5	1	3	3	1	3	3	3	3	3	1	3	1	3	3	3	3	1	1	3	2
????	6		2	12	1	2	2	3	4	1	1	5	5	5	5	5	5	1	1	5	5	5	5	1	1	5	2	2	2	5	5	5	5	3	3	3	4	3	4	4	4	1	1	1	1	4	1	4	1
????	5	2	1	12	2	4	2	2	4	2	2	1	2	2	2	1	1	1	2	1	2	1	2	1	2	2	2	5	2	1	2	1	1	2	3	2	2	4	4	1	2	1	2	1	1	2	3	3	2
??????????	5		1	11	2	2		2	2	4	4	5	4	3	3	1	5	5	1	1	5	1	1	5	4	2	4	4	3	4	3	4	4	2	1	3	1	1	3	1	2	3	2	4	1	1	2	2	1
??????????	5		2	12		1	2	2	1	5	5	3	2	3	3	3	3	2	2	5	3	5	5	3	5	5	3	5	2	2	3	5	3	2	1	1	1	1	4	4	3	3	1	1	2	2	2		2
??????????	5		1	11	2	2	1	2	2	1	2	3	3	2	3	1	1	2	3	1	5	2	1	5	5	5	1	1	3	1	5	5	5	2	1	1	1	1	2	1	2	1	1	2	1	2	3	1	3
??????????	5		1	10	3	2	1	2	2	3	2	2	2	2	1	1	2	2	1	3		3	3	2	3	4	2	2	4	2	2	1	3	2	3	1	2	1	1	2	1	1	1	3	1	2	3	1	2
??????????	5		2	10	3	2	2	2	2	4	4	1	2	2	3	1	2		2	5	5	2	2	4	4	4	4	3	3	2	2	4	4	3		2	1	1	1	1	1	1	1	1	1	2	1	2	3
??????????	5		2	11	3	2	1	2	1	1	1	2	1	1	1	1	1	1	5	2	4	1	2	3	4	4	2	3	1	1	2	2	5	2	2	3	1	1	1	2	1	2	1	2	1	1	1	1	2
??????????	5		2	11	4	2		2	1	4	4	1	2	2	2	1	1	1	1	4	5	2	4	1	1	5	5	5	5	1	1	1	4	2	1	1	1	1	1	1	1	1	1	1	1	2	2	1	2
??????????	4		2	10	3	3	2	1	2		5	2	2	5	4	1	2	1	2	1	5	2	1	4	4	5	4	5	4	2	2	5	1	3	2	1	1	2	1	2	1	4	1	2	2	4	3	2	2
??????????	4		1	10	3	2	2	2	1	5	2			1	3	1	3	2	1	4	5	2	2	3	4	1	5	3	4	1	3	3	4	3	2	2	1	1	3	1	2	1	1	2	1	3	4	2	2
??????????	4		1	10	2	1	1	2	2	3	4		4	3	2	2		1	4	5		4	3	2	5	2								2	2	1	1	1	1	2	3	2	3	4	2	4	3	1	2
??????????	4		1	9	2	2	1	3	2	3	3	3	2	3	3	1	3	3	3	4	3	1	3	4	3	3	3	2	3	3	3	4	2	3	3	2	1	1	1	4	4	4	3	4	1	4	1	2	3
??????????	4		1	10	2	2	2	2	3	4	2	2	1	4	5	4	2	2	1	3	5	1	2	2	4	4	5	4	3	1	2	3	4	2	2	1	3	1	1	2	3	2	3	4	1	2	4	2	2
??????????	4		1	11	3	1	1	1	2	3	3	3	3	3	4	1	4	5	5	1		5	5	5	5	5	5	5	5	1	1	5	5	4	3	2	1	1	1	1	2	1	3	1	2	1	4	2	1
??????????	4		1	10	3	2	2	2	2	2	1	2	1		1	3	2	3	3	3	2	3	1	4	4	5	2	4	4	5	4	5	5	1	2	1	1	1	1	1	1	2	2	1	1	1	1	1	1
??????????	4		1	10	4	1	1	3	2	1	1	1	5	5	5	1	1	1	5	5	5	5	1	5	5	5	5	5	5	5	5	5	5	2	1	3	1	1	1	2	1	3	1	3	1	1	3	1	1
??????????	4		2	9	3	2	2	2	1	3	3	2	3	2	1	3	1	1	5	1	5	1	1	5	5	3																							3
??????????	4		2	10	2	2	2	2	2	2	3	1	4	2	3	1	2	2	1	1	5	1	2	1	1	4	5	4	4	1	4	5	2	2	3	3	1	4	1	1	3	2	1	1	1	3	4	1	2
??????????	6		2	11	1	2	2	2	3	3	4	1	3	4	4	1	4	4	1	4	5	4	4	1	5	5	5	4	5	1	2	2	4	3	3	2	3	2	3	2	2	1	2	1	1	1	2	3	2
??????????	6		2	11	4	2	2	2	2	1	1	2	1	1	2	1	4	2	1	4	5	2	4	4	4	4	5	4	4	4	2	2	4	2	2	1	1	2	2	2	2	3	1	2	2	2	3	2	1
??????????	6		2	13	3	1	1	3	2	2	4	2	2	4	4	1	4		1	4	4	2	4	2	4	4	4	2	4	1	2	4	4	2	2	2	1	2	1	3	2	2	1	3	1	2	4	2	2
??????????	6		2	13	3	1	1	2	2	4	4	3	3	3	3	2	4	3	2	3	5	3	2	3	3	4	4	3	3	4	4	4	4	2	1	2	1	1	1	1	1	2	1	1	1	1	2	2	1
??????????	6		1	11	2	1	1	3	3	2	2	4	2	1	4	1	1	1	2	4	5	1	2	2	4	4	5	4	3	1	2	3	4	3	2	2	3	2	2	3	3	2	1	3	2	4	4	2	4
??????????	6		1	12	3	2	2	2	1	4	4	3	3	3	4	1	1	1	1	5	4	1	3	2	4	5	4	3	4	1	5	2	3	3	2	1	1	1	1	1	1	1	1	1	1	1	1	2	3
????	5	4	1	11	3	1	1	3	3	3	3	3	3	3	2	3	2	3	5	3	3	4	4	3	3	2	3	3	3	1	3	3	3	1	2	1	2	1	1	1	1	2	1	1	1	1	1	1	3
????	5	4	1	11	1	2	2	1	2	3	3	3	3	3	3	3	1	1	1	3	2	1	3	3	3	3	3	3	5	1	3	5	5	1	1	1	1	1	1	1	1	1	1	1	1	1	1	1	1
????	5	4	2	12	3	2	2	2	1	3	3	3	3	3	3	3	3	3	3	3	3	3	3	3	3	3	3	3	3	3	3	3	3
????	5	4	1	12	3	2	2	2	1	5	5	5	5	5	5	4	5	5	5	1	1	5	5	5	5	5	5	5	4	5	1	5	5	4	4	4	2	4	4	1	4	4	4	4	4	1	4	4	4
????	5	4	2	12	2	3	3	2	1	1	1	1	1	2	2	1	4	1	5	5	5	1	4	5	5	5	1	5	5	1	3	5	5
????	5	4	2	11	2	2	2		1	1	1	1	1	1	1	1	1	1	1	5	5	1	1	1	1	3	3	3	5	3	1	3	3	1	1	1	1	2	1	1	1	1	2	1	1	3	1	1	1
????	5	4	1	12	4	2	1	3	1	1	1	1	1	1	1	1	1	1	1	1	5	1	1	1	5	5	1	5	5	1	1	5	5	1	3	1	1	1	1	1	1	1	1	1	1	1	1	1	3
????	5	4	2	12	3	4	4	2	1	3	4	4	3	4	3	3	4		3	3	2	4	3	5	5	5	5	3	5	5	3	3	2
????	5	4	2	12	3	1	2	2	1	5	5		2	2	3	2	3	4	1	1	1	1	2	3	5	3		5	2	4	3	5	2	2	2		3	1	3	2	2		3	2		3	4	1	4
????	5	4	1	12	3	2	1	1	1	1	1	1	1	1	1	1	1	1	1	5	5	1	5	5	5	5	5	5	5	1	1	5	5	1	1	1	1	1	1	1	1	1	1	1	1	1	1	1	1
????	5	4	2	12	3	2	1	1	2	1	1	1	1	1	1	1	1	1	1	1	1	1	1	1	1	5	1	4	4	1	1	5	5	1	1	1	1	1	1	1	1	1	1	1	1	1	1	2	1
????	5	4	2		4	2	2	2	1	2	2	2	2	2	2	2	2	2	2	2	2	2	2	4	4	4	2	4	4	2	3	4	2	1	1	1	1	1	1	1	1	1	1	1	1	1	1	1	1
????	5	4	1	12	2	3	1	2	4	3	4	5	3	2	1	3	2	4	3	2	3	2	3	3		2	5	2	3	2	3	3	3	3	2	2	3	2	2	3	4	2	3	4	2	4	3	3	2
????	5	4	2	12	4	1	1	1	2	1	1	1	1	1	1	1	1	1	1	1	1	1	1	4	1	1	1	1	5	5	5	5	5	1	1	1	2	1	1	1	1	4	1	1	1	1	1	1	1
????	5	4	1	12	3	1	1	2	1	1	1	5	5	1	1	1	1	1	1	1	1	1	1	5	5	5	1	1	1	1	1	1	1	1	1	1	1	1	1	1	1	1	1	1	1	2	2		1
????	5	4	2	12	4	1	1	2	2	1	1	1	1	1	1	5	1	1	1	1	5	1	1	5	1	5	1	1	1	1	1	5	5	1	1	1	1	1	1	1	1	1	1	1	1	1	1		1
????	5	4	1	13	1	2		2	4	4	4	4	1	1	1	1	4	1	1	1	5	4	1	1	5	5	4	1	5	4	1	5	4	2	1	1	2	1	2	1	2	1	2	3	1	1	3	1	1
????	5	4	2	11	3	2	2	2	2	5	3	4		2	5	3	2	3	1	3	1	5	3	5	2	5	3	4	5	2	3	5	4	2	3	4	1	3	2	3	2	1	3	1	2	4	2	2	3
????	5	4	2	11	3	2	2	1	1	1	1	1	1	5	1	1	5	5	1	5	5	1	5	5	5	5	5	1	5	1	5	5	5	2	1	1	1	1	1	1	1	4	1	4	1	1	4	1	1
????	5	4	1	12	1	2	2	2	1	1	1	1	1	1	4	1	1	1	1	4	5	1	1	5	5	5	4	4	5	1	4	5	5	1	1	1	1	1	1	1	1	1	1	1	1	1	1	1	1
????	5	4	1	13	2	2	1	2	1	1	1	1	1	1	1	1	1	1	1	1	4	4	2	4	4	5	1	5	5	2	2	5	5	1	1	2	1	1	1	1	1	1	2	2	1	1	1	1	1
????	5	4	2	12	3	1	1	2	2	4	4		1	4	5	5	1	1	1	1	5	1	3	4	4	4	4	2	5	1	3	4	2	2	3	2	2	2	3	2	3	2	2	2	1	2	4	4	2
????	5	4	1		2	3	2	2	2	1	4	1	1	1	4	1	1	1	1	4	5	1	1	5	5	5	5	5	5	1	1	4	5	3	4	1	3	1	1	1	1	1	4	4	1	1	3	3	3
????	5	4	1	11	2	2	2	2	4	1	1	1	1	1	1	1	1	1	1	1	5	1	1	5	5	5	4	5	5	1	1	5	5	3	2	3	3	4	4	3	3	2	3	4	2	3	2	2	2
????	5	4	2	12	3	2	1	2	2	1	1	1	1	1	1	1	1	3	2	4	3	2	1	3	4	2	1	4	5	1	5	5	5	1	1	1	1	2	3	3	2	3	4	2	1	2	1	2	3
????	5	4	1	12	3	3	2	2	2	1	1	1	1	1	1	1	1	1	1	1	5	1	1	5	5	5	1	4	5	4	4	5	4	2	1	1	1	1	1	1	1	1	1	1	1	1	2	1	2
????	5	4	1	12	3	2	1	2	1	1	1	1	1	1	1	1	2	2	2	1	1	3	1	1	1	1	2	5	5	3	2	5	5	1	1	1	1	1	1	1	1	1	1	1	1	1	2	1	1
????	5	4	2	12	2	2	2	2	2	1	1	1	1		1	1	1	1	1	1	1	1	1	1	1	5	1	5	5	1	1	5	5	1	1	1	1	1	1	1	1	1	1	2	1	1	1	1	1
????	5	4	1	11	3	2	2	2	1	4	3	1	4	4	5	1	2	1	1	2	3	1	5	4	2	4	5	4	4	1	1	2	4	2	3	2	2	2	3	3	1	3	2	1	1	1	4	4	4
????	5	4	1	12	1	4	4	1	1	3	3	3	3	3	1	1	2	3	4	3	3	1	3	2	3	5	3	3	5	2	2	5	5	1	1	1	1	1	1	1	1	1	1	1	1	1	3	1	1
????	5	4	2	11	2	3	2	2	1	3	3	3	3	1	3	1	1	1	1	1	3	1	1	1	5	4	3	3	5	1	3	5	4	1	1		3	2	1	1	1	4	2	1	1	1	1	2	1
????	5	4	2	12	3	3	2	1	1	5	5	1	5	5	2	5	5	1	5	1	5	5	5	5	4	5	5	5	5	3	5	5	1	3	4	4	1	1	4	4	4	4	3	4	1	1	1	1	1
????	5	4	2	12	2	2	2	2	1	1	1	1	1	1	1	1	1	1	5	1	5	1	1	3	3	5	5	3	5	5	5	1	5	1	1	1	1	1	2	1	1	2	2	1	1		1	1	1
????	5	4	1	11	3	2	2	2	2	2	4	3	4	2	4	3	3	2	4	3	2	1	4	3	5	1	2	4	2	3	4	1	5	2	3	4	4	3	2	3	4	3	2	3	4	3	2	1	2
????	5	4	1	12	4		1	2	2	1	1	4	1	1	1	1	1	1	1	4	5	2	1	4	4	5	4	1	4	5	1	4	5	1	1	1	1	1	1	1	1	1	1	1	1	2	3	2	3
????	5	4	2	11		4	4	2	1	1	1	1	1	1	1	1	1	1	1	1	5	1	1	1	1	5	1	5	5	1	1	3	5	2	1	1	1	1	3	1	1	1	1	1	1	1	1	1	1
????	5	4	2		3	3	2	1	2	4	1	1	5	1	1	1	5	2	1	5	5	3	5	5	2	4	5	1	5	1	1	5	3	2	1	1	1	1	1	1	1	1	1	1	1	1	2	2	1
????	5	4	2	11	3	1	1	3	2	4	3	3	3	3	3	1	1	1	1	5	5	1	1	5	5	5	1	3	5	2	3	5	3	1	1	1	1	2	1	1	1	3	2	3	1	2	1	2	1
????	5	4	1	12	3	2	2	1	1	5	5	1	1	1	5	5	5	1	5	5	5	1	1	4	3	5	1	5	5	1	5	5	5	3	1	4	1	3	1	3	1	4	1	4	1	3	1	2	4
????	5	4	2	12	3	2	1	2	2	2	2	2	2	2	4	2	2	2	2	1	5	2	1	2	2	4	5	3	3	2	2	3	4	2	1	2	1	1	1	1	2	1	2	1	1	2	2	2	2
????	5	4	2	12	1	2	1	3	1	5	1	1	1	1	1	1	2	1	1	2	2	3	2	1	2	3	2	3	5	4	2	5	4	1	3	2	3	2	3	1	1	1	2	1	1	1	2	1	1
????	5	4	2	11	2	2	2	2	1	4	3	2	3	3	2	1	1	1	1	3	5	3	1	3	4	3	3	4	3	1	2	3	2	3	3	3	3	3	3	3	3	3	3	3	3	3	3	1	2
????	5	4	1	12	2	1	1	2	1	4	1	2	3	2	2	1	2	2	3	5	5	3	1	5	3	4	3	4	3	2	3	4	3	3	4	3	2	1	1	1	1	3	3	1	1	2	2	1	2
????	5	4	2	11	2	2	2	2	3	4	4	4		4	1	4	4	2	2	1	4	1	2	5	1	4	1	1	4	1	4	1	4	4	4	4	1	2	3	1	1	2	2	2	1	3	1	1	2
????	5	4	1	12	3	2	2	2	2	1	1	1	1	1	1	4	2	1	1	4	1	1	1	4	1	5	1	4	4	4	4	5	5	1	1	1	1	2	1	1	1	1	1	1	1	1	1	1	1
????	5	4	2	12	1	2	1	2	1	1	1	1	1	1	1	1	1	1	1	1	1	1	1	1	1	5	1	5	5	1	1	5	5	1	1	1	1	1	1	1	1	1	1	1	1	1	1	1	1
????	5	4	1	11	2	2	4	1	1	1	1	1	1	1	1	4	1	1	1	5	5	1	4	5	5	5	4	5	5	5	1	5	2	4	1	1	1	1	1	1	1	1	1	2	1	4	3	2	2
????	5	4	2	11	1	3	2	2	4	3	4	2	5	2	3	5	3	3	2	4	5	2	2	1		5	4	2	3	1	2	3	2	3	3	3	4	4	4	4	4	2	3	4	2	3	1	3	4
????	5	4	2	11	2	1	1	2	4	3	3	3	3	5	3	4	3	4	3	1	3	1	3	3	2	3	3	3	1	3	3	1	3	2	3	2	1	1	1	1	1	1	2	1	1	1	1	2	1
????	5	4	2	12	3	2	1	2	1	1	1	1	1	1	1	1	4	5	1	5	1	1	1	5	1	5	5	5	5	1	1	5	5	1	1	2	1	1	1	1	1	1	1	1	1	1	2	1	3
????	5	4	1	11	3	1	1	1	1	5	1	1	5	5	1	1	1	1	1	1	5	1	1	1	5	5	5	5	5	1	1	1	5	5	5	5	1	1	4	1	1	1	1	1	1	1	1	1
????	5	4	2	12	3	2	3	2	4	3	4	5	5	3	2	1	4	3	2	2	1	1	3	5	5	3	5	1	5	3	1	2	3	1	1	3	1	1	4	1	4	2	2	1	1	4	1	4	2
????	5	4	2	12	4	2	1	2	2	1	1	1	2	1	2	3	4	3	1	3	5	4	3	2	5	5	4	5	5	4	1	4	5	2	2	1	1	1	1	1	1	1	1	1	1	1	1	2	3
????	5	4	1	12	2	2	3	2	4	4	4	5	3	3	2	1	3	1	1	1	3	3	3	1	3	3	5	3	2	1	3	3	2	3	3	2	1	2	2	2	3	2	2	2	1	2	4	3	3
????	5	4	1		2	2	1	2	1	3	4	3	3	2	4	3	1	5	5	1	4	1	1	5	5	5	5	3	3	2	2	5	2	2	2	3	3	2	3	3	2	3	2	3	1	3	2	2	3
????	5	4	2		4	3	3	2	2	1	1	5	1	4	4	1	4	1	1	1	4	1	1	4	5	5	5	4	4	4	2	4	4	2	1	2	2	1	1	1	2	1	1	1	1	1	2	1	1
????	5	4	1	12	2	2	2	2	1	1	1	1	1	1	1	1	1	1	1	1	5	1	1	2	5	5	1	4	5	1	1	4	5	1	1	1	1	1	1	1	1	1	1	1	1	1	1	1	1
????	5	4	2	12	2	4	1	2	2	1	1	5	1	1	1	1	1	1	1	1	1	1	1	5	1	5	5	1	3	1	1	1	3	1	1	1	1	1	1	1	1	1	1	1	1	1	1	1	1
????	5	4	2	2	2	3	2		2	1	1	1	1	1	1	1	1	1	1	1	1	1	1	1	1	1	1	1	5	1	1	5	5	1	1	1	1	1	1	1	1	1	1	1	1	1	1	1	2
????	5	5	1	11	2	2	2	2	1	3	3	3	3	3	3	4	3	3	1	1	1	1	1	1	4	4	4	4	4	1	1	1	4	2	1	2	1	2	1	2	2	2	2	2	2	1	1	3	3
????	5	5	2	12	2	1	1	2	2	4	4	2	2	4	4	2	2	2	2	4	4	2	4	2	4	4	4	4	4	2	2	4	4	2	1	1	1	1	1	1	1	1	1	1	1	1	2	1	1
????	5	5	2	12		2	1	1	4	1	1	1	1	1	1	1	1	1	1	1	1	2	1	1	5	5	1	3	5	1	1	5	5	1	1	1	1	1	1	1	1	1	1	4	1	1	1	2	1
????	5	5	2	12	1	1	2	2	2	3	3	4	4	3	3	3	4	3	3	4	4	2	3	4	4	4	4	2	1	4	4	3	3	1	1	1	1	1	1	1	2	1	1	1	2	1	2	2	2
????	5	5	2						2	5	3	5	2	5	5	4	2	5	2	4	4	5	2	5	4	1	5	3	4	4	2	5	3	3	1	3	1	1	1	1	4	2	4	2	3	2	1	2	1
????	5	5	1		3	2	2	2	2	3	1	4	3	5	2	4	5	3	2	3	2	4	2	4	3	5	2	3	1	2	3	2	2	1	2	3	3	4	3	2	1	2	3	4	3	2	1	2	3
????	5	5			3	2		2	2	3	4	5	5	4	3	2	1	1	2	3	4	5	5	4	3	2	1	1	2	3	4	5	5	2	1	1	2	3	4	4	3	2	1	1	2	3	4	4	3
????	5	5	2	11	3	2	2	2	4	3	3	3	2	1	1	1	1	1	1	1	2	1	1	2	5	5	5	3	3	1	5	3	4	1	1	1	1	1	3	1	1	1	1	1	1	2	3	1	3
????	5	5	2		3	3	2	2	4	1	1	3	4	3	1	3	4	5	1	3	3	5	3	3	5	5	5	5	2	3	3	3	4	1	1	1	1	1	1	1	1	1	1	1	1	1	1	1	2
????	5	5	2	11	3	1	2	3	2	1	1	1	1	1	1	1	1	1	1	1	1	1	1	1	1	1	1	1	1	1	1	1	1	1	1	1	1	1	1	1	1	1	1	1	1	1	1	1	1
????	5	5	2	11	2	1	1		2	1	1	1	1	1	1	1	1	1	1	5	5	1	3	5	5	4	4	5	4	4	1	4	5	1	1	2	1	1	1	2	1	3	1	1	1	1	1	1	1
????	5	5	2	12	2	2	2	2	2	1	1	1	1	1	5	1	3	1	1	3	5	1	5	5	5	5	5	3	3	1	3	5	1	4	4	4	4	4	4	4	4	4	4	4	4	4	4	4	3
????	5	5	2	12	2	2	2	2	2	1	1	1	1	1	1	1	1	1	1	1	4	1	1	2	5	1	1	5	5	1	5	1	5	1	2	3	2	4	2	4	2	1	3	1	3	2	4	1	2
????	5	5	2	11	2	2	3	2	2	3	3	4	3	4	3	1	1	2	1	3	2	1	1	4	3	5	3	5	5	1	1	5	5	2	2	2	1	1	1	1	2	1	1	3	1	1	3	1	1
????	5	5	1	11	3	2	1	3	2	3	1	2	3	1	1	2	3	3	4	2	1	3	1	5	2	3	2	3	3	2	1	4	1	1	1	1	1	1	2	3	1	2	3	1	1	2	3	2	1
????	5	5	1	11	3	2	2	2	2	4	5	3	4	4	3	5	3	1	5	4	3	2	4	4	4	4	4	4	4	3	1	4	4	2	3	2	1	1	1	2	1	1		2	1	1	2	2	2
????	5	5	1		2	2	2	3	4	5	3	3	4	2	3	4	2	3	1	1	2	1	2	1	4	4	4	3	4	3	2	3	3	1	1	3	2	3	3	2	3	2	1	4	3	2	3	4	3
????	5	5	1	12	2	2	2	2	2	1	1	3	1	1	1	1	1	1	1	3	3	1	5	3	5	4	5	3	3	1	1	3	3	2	1	1	1	1	1	1	1	1	1		1	1	1	1	1
????	5	5	2	11	2	2	2	2	2	4	4	1	1	3	2	1	1	1	1	1	5	3	3	1	5	5	5	5	5	1	3	5	5	2	2	3	3	4	4	4	3	1	1	1	1	4	3	2	2
????	5	5	1	11	2	1	1	1	2	1	1	1	1	1	1	1	1	1	1	3	3	3	1	4	4	4	3	4	3	3	2	3	3	2	3	1	1	2	2	3	1	2	1	1	1	1	1	1	2
????	5	5	2	11	3	1	1		4	1	1	1	1	1	2	1	1	1	1	1	1	1	1	1	2	2	5	5	5	1	2	5	5	1	1	1	1	1	1	1	1	1	1	1	1	1	1	2	4
????	5	5	2	12		2	1	2	2	1	1	1	1	1	1	1	1	1	1	1	1	1	1	1	1	1	1	1	5	1	1	5	1	1	1	1	1	1	1	1	1	1	1	1	1	1	1	1	1
????	5	5	1	11	2	2	1		2	3	1	3	1	1	1	4	1	1	1	1	4	4	1	1	2	5	5	5	5	4	4	4	3	3	3	2	1	1	2	1	2	2	3	3	1	1	4	1	2
????	5	5	1		2	2	3		1	3	4	4	4	4	2	2	2	2	3	4	3		1	4	2	5	4	3	1	2	3	4	5	1	2	3	4	3	2	1	2	3	4	3	2	1	2	3	4
????	5	5	1	11	2	2	1	3	1	2	1	1	5	2	1	3	1	5	5	2	5	1	4	3	2	2	5	5	2	5	3	1	3	2	3	2	1	2	1	2	1	2	2	2	1	1	4	2	1
????	5	5	2	12	3	2	1	2	1	1	1	2	1	3	2	1	1	1	1	1	5	1	1	1	2	1	2	2	4	2	1	5	3	1	2	2	2	1	2	1	2	2	2	1	2	2	1	2	2
????	5	5	2	13	4	1	1	1	1	1	1	2	1	1	2	1	1	1	1	3	4	1	1	1	2	3	1	5	5	1	3	5	5	1	1	1	1	2	2	3	4	2	1	1	4	2	1	1	4
????	5	5	1	11	2			2	1	4	4	4	4	4	4	3	2	1	1	4	1	4	1	1	3	4	5	3	1	1	1	1	2	3	2	2	2	1	1	1	1	2	1	3	1	1	4	1	2
????	5	5	1	12	2	2	2	2	1	2	2	2	2	2	2	5	3	5	1	1	1	1	5	5	5	5	4	1	1	1	4	1	2	2	1	2	1	2	2	2	2	2	2	2	2	2	2	2	1
????	5	5	1	12	4	1	1	2	1	3	1	1	3	3	2	1	3	4	5	2	1	1	3	3	2	1	3	5	4	3	5	1	1	3	2	2	3	2	3	2	1	2	2	1	2	3	4	2	2
????	5	5	1	11	4	1	1	2	1	1	1	1	1	1	1	4	1	1	2	5	1	1	1	1	4	2	5	5	1	1	1	1	1	1	1	1	1	1	1	1	1	1	1	1	1	1	1	4	4
????	5	5	2	11	1	4	4	2	1	1	1	3	1	1	1	1	1	1	1	1	4	1	4	1	4	3	4	5	4	1	3	4	3	1	1	1	1	1	1	1	1	1	1	1	1	1	1	1	1
????	5	5	1	11	2	3	2	2	1	1	1	1	1	1	1	1	1	1	1	1	1	1	1	1	1	1	1	1	1	1	1	1	1	1	1	1	1	1	1	1	1	1	1	1	1	1	1	1	1
????	5	5	1	11	4	2	2	2	1	4	1	4	1	1	5	1	5	1	1	1	1	1	4	1	1	5	5	5	5	5	1	5	5	4	3	4	1	1	1	1	4	1	4	1	1	3	4	1	1
????	5	5	2	12	3	2	1	2	1	2	3	2	3	2	3	2	1	2	1	3	2	1	2	3	4	5	4	3	2	1	2	4	5	2	1	1	1	1	2	1	2	3	2	1	1	1	2	2	1
????	5	5	2	11	1	2	2	2	1	5	5	5	5	5	5	5	5	1	1	3	5	3	3	3	3	3	3	3	1	1	1	1	1	2	4	1	3	2	4	2	3	2	2	2	2	2	4	1	2
????	5	5	2	11	2	3	1		1	3	3	3	3	3	3	3	3	3	3	3	3	3	3	3	3	3	3	3	3	5	5	1	1	1	1	1	1	1	1	1	1	1	1	1	1	1	1	2	2
????	5	5	1	11	2	2	2	1	1	1	1	4	1	2	1	2	1	3	3	1	1	3	5	5		3	1	1	2	2	1	2	1	1	1	1	1	1	1	1		1	1	1	1	1	1	1	1
????	5	5	1		4				1	1	1	1	1	1	1	1	1	1	1	1	5	1	1	4	1	5	1	5	5	3	4	4	4	1	1	1	1	1	1	1	1	1	1	1	1	1	1	1	2
????	5	5	1	12	2	2	2	2	1	1	1	1	1	1	1	1	1	1	2	1	4	2	2	4	2	3	3	4	2	2	2	3	3	2	2	2	1	1	1	1	1	1	1	1	1	1	1	1	1
????	5	5	2	13	2	2	2		1	2	2	2	2	2	3	3	2	1	4	1	2	3	1	4	4	4	4	2	4	2	2	4	4	3	1	3	1	2	1	1	1	2	1	3	1	2	3	3	4
????	5	5	2		3	2	2	2	1	2	2	1	1	2	3	1	2	1	1	3	3	1	2	4	4	5	4	4	5	4	3	5	4	1	1	1	1	1	1	1	1	1	3	4	1	1	1	2	2
????	5	5	1	11	4	3	1	2	1	2	5	5	3	4	2	2	3	2	4	3	2	3	5	3	3	2	4	3	3	2	5	2	4	3	3	3		2	4	3	4		2	3	4	2	3	2	3
????	5	5	1	12	2	3	1	2	1	2	5	5	3	4	2	2	3	2	4	3	2	3	5	3	3	2	4	3	3	2	5	2	4	3	3	3	2	4	3	4	2	3	4	2	4	2	3	2	3
????	5	5	1	11	4	2	2	1	1	1	3	1	2	5	5	1	1	2	1	1	5	5	3	1	1	5	5	4	4	1	5	3	4	2	1	3	2	1	1	1	4	1	4	3	2	1	4	1	2
????	5	5	2	12	3	4	5		1	5	3	2	2	1	3		5	3	4	2	1	2	3	2	3	4	5	1	1	2	1	3	4	3	4	1		2	1	1	1	1	2	3	1	2	4	2	1
????	5	5	2	11	1	2	2	1	1	1	1	5	5	1	1	1	1	1	1	1	1	1	1	5	5	5	1	5	5	1	1	5	5	1	1	1	1	1	1	1	1	1	1	1	1	1	1	1	1
????	5	5	1	11	2	3	3	1	1	1	1	1	1	1	1	1	1	1	1	1	1	1	1	5	5	5	1	5	5	1	1	5	5	1	1	1	1	1	1	1	1	1	1	1	1	1	1	1	1
????	5	5	1	12	3	2	2	3	1	3	3	3	4	3	4	3	5	3	2	2	1	2	2	3	3	3	4	4	3	3	3	3	3	2	2	1	2	1	1	1	1	1	1	1	1	2	2	2	2
????	5	5	1	12	3	4	2	1	1	2	3	2	3	3	3	2	4	1	5	3	2	2	2	3	4	3	2	1	3	4	2	3	5	1	2	3		2		1	3	4	2	3	1	2	3	2	1
????	5	1	1	13	2	2	1	2	1	1	1	1	1	3	3	1	4	1	5	5	2	5	5	4	3	5	5	5	5	1	3	5	5	2	4	2	1	1	1	1	2	2	1	2	1	4	4	3	3
????	5	1	2	12	1	2	1	2	2	2	3	3	3	3	3	3	3	3	4	4	4	4	4	4	4	4	4	4	5	5	5	5	5	3	3	3	1	1	1	1	1	2	2	2	1	2	1	2	4
????	5	1	2	11	3		2	1	2	1	1	1	1	1	1	1	1	1	1	1	1	1	1	5	5	5	5	5	1	5	5	1	5	1	1	1	1	1	3	1	1	1	1	1	1	1	1	1	1
????	5	1	1		3	2	2	2	1	1	1	2	1	1	1	1	1	1	1	1	1	2	1	1	2	1	1	1	1	1	1	4	1	1	1	2	1	1	1	1	1	1	1	1	1	1	1	1	1
????	5	1	2	11	3	2	1	2	2	4	5	5	2	1	3	4	1	3	2	4	5	5	1	3	4	2	5	2	2	5	1	4	1	1	1	1	1	1	1	1	1	1	1	1	1	1	1	1	1
????	5	1	2	11	3	2	1	1	1	1	1	2	1	1	1	1	2	1	1	4	1	1	1	1	2	2	4	1	5	1	1	4	4	2	3	3	1	1	1	1	1	2	2	1	1	1	1	1	2
????	5	1	1	11	2	1	1	2	1	1	1	5	5	5	1	1	1	1	1	5	5	5	5	5	5	5	1	5	5	1	1	5	1	2	1	2	1	1	1	1	2	2	2	1	1	1	2	1	1
????	5	1	1	12	2	5	5	2	2	5	5	1	1	5	1	1	1	1	1	5	1	1	1	1	5	5	1	5	5	1	1	5	5	4	4	4	1	1	1	1	4	4	4	4	1	1	1	1	3
????	5	1	1	11	4	2	1	1	1	1	1	1	1	1	1	1	1	1	5	1	5	1	5	1	5	1	1	5	5	1	1	5	5	1	1	1	1	1	1	1	1	1	1	3	1	3	1	1	1
????	5	1	2	13	3	3	3	1	1	2	5	4	1	2	4	3	5	2	1	3	4	2	5	4	2	1	3	5	2	3	2	4	5	1	2	1	3	3	4	1	1	1	2	2	1	3	1	3	4
????	5	1	2	13	2	2	2	2	1	2	2	3	4	5	1	3	3	1	3	3	1	3	2	5	5	3	3	2	4	4	3	3	1	1	2	1	2	1	1	1	1	2	2	1	1	1	1	3	3
????	5	1	1	11	3	2	2	1	2	4	5	4	3	2	1	2	3	4	5	4	3	2	1	2	3	4	5	4	3	2	1	2	3	4	3	2	1	2	3	4	3	2	1	2	3	4	3	3	3
????	5	1	2	11	3	1	5	2	3	5	5	4	4	5	1	5	1	2	3	4	5	1	2	3	4	5	1	2	3	4	5	2	4	1	1	1	1	1	1	1	2	2	4	4	2	2	4	1	2
????	5	1	2	11	2	3	3	2	4	1	1	1	1	1	1	1	1	1	1	1	1	1	1	1	1	1	1	1	5	1	1	5	4	2	2	2	2	2	1	1	1	2	2	2	1	1	1	1	2
????	5	1	1	11	3	1	3	2	2	1	1	5	1	1	1	1	1	1	5	5	5	1	5	5	5	5	5	1	5	5	1	5	5	1	1	2	1	1	1	1	1	1	4	1	1	3	1	1	2
????	5	1	2	11	3	2	3	1	1	1	1	1	1	1	1	1	1	1	1	1	1	1	1	5	1	5	5	5	5	1	5	5	5	1	1	1	1	1	1	1	1	1	1	1	1	4	1	1	1
????	5	1	1	12	3	3	3	1	1	2	1	3	2	1	2	1	2	1	2	2	3	3	3	4	5	3	5	3	1	1	1	2	3	2	2	2	2	2	3	3	3	1	2	3	4	4	3	2	2
????	5	1	1	11	2	2	2	1	1	3	3	5	1	1	1	1	4	1	1	5	5	2	4	5	5	5	1	4	5	4	3	4	5	1	3	2	2	1	2	3	1	1	2	3	3	4	1	1	3
????	5	1	1	12	2	1	2	1	1	3	2	1	3	2	2	3	1	2	3	1	3	4	2	4	2	3	1	3	3	4	2	3	1	2	3	1	3	1	1	3	1	1	3	3	1	1	4	3	2
????	5	1	2	11	2	2	2	2	2	2	2	2	2	2	2	3	1	3	5	5	5	1	5	5	5	5	5	5	5	5	5	5	3	2	3	4	3	3	3	3	3	4	2	2	2	3	1	3	4
????	5	1	2	12	1	2	4	2	1	5	5	1	1	1	1	1	1	1	1	5	5	1	1	1	5	5	5	4	5	4	2	4	4	1	1	1	1	1	1	1	1	1	3	3	1	1	3	1	3
????	5	1	1	11	3	2	1	3	1	1	1	5	5	5	5	1	1	1	1	3	5	1	5	1	5	4	4	5	5	5	1	1	4	4	4	4	3	4	1	1	4	4	4	4	1	1	4	1	3
????	5	1	2	11	3	3	2	2	1	4	4	4	4	4	3	1	2	1	2	3	4	3	1	4	5	5	3	4	5	2	5	4	5	4	1	2	3	1	2	1	3	2	1	1	1	1	2	2	3
????	5	1	1	11	1	2	3	2	4	2	3	2	4	4	5	1	4	4	1	5	2	3	4	2	4	4	4	4	3	3	4	3	4	2	3	2	3	1	1	1	2	1	2	4	1	3	4	2	2
????	5	1	1	11	4	4	2	1	1	4	4	5	2	4	1	3	1	4	4	4	5	4	2	5	4	4	3	2	4	2	5	3	2	2	3	2	2	1	1	1	2	2	3	3	1	2	2	3	2
????	5	1	2	11	2	3	3	1	4	2	1	1	1	1	1	1	1	1	2	4	4	1	1	4	4	4	2	4	4	4	4	4	2	1	2	2	2	1	3	2		2	1	2	1	2	1	1	2
????	5	1	2	12	2	2	2	2	1	1	1	1	1	1	1	5	1	5	1	1	1	1	1	4	1	4	5	4		1	5	5	5	3	3	3	3	3	3	4	3	1	3	4	2	3	4	1	3
????	5	1	2	11	2	2	2	1	1	3	3	3	3	3	3	3	3	3	3	3	3	3	3	3	3	3	3	3	3	3	3	3	3	1	1	1	1	1	1	1	1	1	1	1	1	1	1	1	1
????	5	1	1	12	3	2	2	2	1	1	1	1	1	1	1	1	1	1	1	1	5	1	1	5	1	5	2	5	5	1	1	5	5	2	3	4	1	1	4	2	2	1	2	2	2	2	2	2	1
????	5	1	1	12	3	2	1	2	1	4	4	4	4	4	4	4	2	2	1	1	5	1	4	1	1	5	1	5	3	1	1	1	1	2	2	2	2	2	2	2	2	2	2	2	2	1	3	1	1
????	5	1	1	11	4	2	2	1	4	1	1	3	1	1	1	1	3	3	1	1	5	3	3	5	3	3	3	5	5	3	3	3	3	2	1	2	1	1	1	1	1	3	1	2	1	1	2	3	2
????	5	1	2	11	3	2	2	1	1	2	2	2	2	2	2	2	2	2	2	2	2	2	2	2	4	4	3	2	4	1	2	4	4	2	1	3	2	1	1	1	2	1	1	1	2	2	1	2	2
????	5	1	2	11	3	3	4	1	1	3	2	3	2	3	3	3	3	3	3	3	3	3	3	3	3	3	3	3	3	1	3	3	3	1	4	1	1	1	1	1	1	1	4	1	1	1	1	1	1
????	5	1	1	11	1	2	2	2	2	1	1	1	1	1	1	1	1	3	1	1	1	1	1	1	5	5	5	5	5	1	3	5	5	1	3	2	1	1	1	1	1	1	3	3	1	4	1	1	1
????	5	1	1	11	3	2	2	2	1	5	4	3	4	5	4	4	1	1	1	2	2	2	4	1	5	4	3	4	3	1	2	4	2	3	2	1	1	1	2	1	3	4	1	2	2	1	1	3	2
????	5	1	2	12	3	2	1	2	1	5	5	5	4	5	5	1	1	3	1	5	1	1	2	5	5	3	5	3	4	3	1	5	3	2	1	2	1	3	1	1	1	2	1	1	1	4	3	1	1
????	5	1	1	11	3	2	2	2	1	5	2		3	3	2	1	2	4	2	3	5	3	1	5	4		3	5	5	1	2	3	4	1	1	2	1	1	3	1	1	1	1	1	1	1	2	1	2
????	5	1	2	11	1	2	2	1	1	1	1	1	2	2	3	2	4	1	2	3	2	3	2	1	1	1	2	2	5	4	3	1	3	3	3	2	2	1	1	1	1	1	1	1	1	1	1	2	1
????	5	1	2	12	3	1	1	2	2	1	1	1	1	1	1	1	1	1	1	1	1		1	5	5	5	1	1	1	1	1	1	5	1	1	1	1	1	1	1	1	1	1	1	1	4	1	1	1
????	5	1	1	12	2	3	3	2	1	3	3	5	3	3	3	1	5	5	1	5	5	1	4	5	5	5	5	5	5	2	5	5	5	1	1	1	1	1	1	1	1	1	1	1	1	3	3	1	2
????	5	1	2	12		5	5	1	1	1	1	1	1	1	1	1	1	1	1	1	1	1	1	5	1	5	5	1	5	5	1	5	5	2	3	2	3	1	1	1	2	1	2	4	1	3	1	1	1
????	5	1	1	13	2	2	3	2	2	3	4	2	1	2	2	1	1	1	2	2	5	2	5	2	1	2	1	5	5	1	1	5	3	1	1	2		1	1	1	1	1	1	2	1	2	3	3	1
????	5	1	2	11	2	1	1	2	1	1	1	5	5	5	4	4	4	4	4	4	5	4	1	3	2	5	2	3	2	1	2	5	1	1	1	1	1	3	4	4	3	1	1	1	3	2	1	2	1
????	5	1	2	11	2	2	2	2	1	3	3	5	5	5	5	1	1	1	1	1	5	5	5	5	5	5	5	5	5	5	5	5	5	2	2	2	2	2	2	1	2	2	1	1	1	1	2	2	2
????	5	1	1	12	3	1	2	1	2	4	1	5	3	2	4	1	4	2	3	2	4	3	2	4	3	4	2	4	4	3	2	5	5	1	1	2	2	3	2	1	1	1	1	4	1	1	1	2	1
????	5	1	1		2	2	2	2	1	3	3	1	1	1	1	1	1	1	1	1	1	1	3	3	3	3	1	1	1	1	1	2	1	1	2	1	1	1	1	1	1	1	1	1	1	1	2	1	1
????	5	1	1	12	4	2	2	2	2	3	4	4	4	3	4	3	4	3	5	3	2	3	3	2	3	4	5	5	3	2	1	4	4	2	3	2	2	2	2	3	3	2	3	3	2	1	4	2	3
????	5	1	2	12	3	2	1		2	2	3	2	5	1	3	2	5	2	3	3	4	2	5	2	3	2	4	1	3	1	2	3	4	2	4	3	1	1	1	2	3	1	3	1	2	1	3	2	1
????	5	1	2	12		2	2	1	1	4	4	3	4	3	2	2	1	1	5	3	3	5	3	2	3		3	2	3	1	5	2	1	2	2	2	2	2	2	2	2	2	2	2	2	2	2	2	2
????	5	1	1	11	2	2	2	3	1	1	1	1	1	1	1	1	1	1	1	1	1	1	1	1	1	1	1	1	5	1	1	1	1	1	2	1	2	1	2	1	1	1	1	1	1	1	1	1	1
????	5	1	2	11	1	2	2	1	4	1	1	5	1	1	1	1	1	5	1	1	5	1	5	5	5	1	1	5	5	1	1	5	5	2	4	1	1	1	1	1	1	1	1	1	1	4	1	1	1
????	5	1	1	11	2	3	3	1	2	1	1	1	1	1	1	1	1	1	1	1	5	1	1	1	1	5	5	5	5	1	5	5	5	1	1	1	1	1	1	1	1	1	1	1	1	4	4	1	1
????	5	1	1	12	3	2	2	2	1	1	1	1	1	1	1	1	1	1	1	1	5	1	1	1	1	4	1	4	4	1	1	1	4	1	1	1	1	1	1	1	1	1	1	1	1	1	1	1	2
????	5	1	1	12	2	2	2	2	1	3	3	4	3	1	1	1	1	1	1	1	4	3	2	3	5	4	5	5	5	1	1	5	5	1	1	1	1	1	1	1	1	1	1	1	1	1	1	1	1
????	5	1	2		2	2	2	2	1	5	3	3	3	3	3	3	3	3	5	4	3	5	3	4	3	5	5	5	5	5	4	3	1	1	2	1	1	2	1	1	1	1	1	1	1	1	1	2	4
????	5	1	2	12	4	1	1	2	2	2	4	3	3	4	4	4	4	4	4	4	4	4	4	4	4	4	4	4	5	5	5	4	5	1	2	3	4	1	1	1	2	3	4	1	1	2	1	4	3
????	5	1	2	12	4	2	1	2	2	5	5	5	5	5	5	5	5	5	5	5	5	5	5	5	5	5	5	5	5	5	5	5	5	1	1	1	1	1	1	1	1	1	1	1	1	1	1	1
????	5	1	2	11	2	2	3	2	4	1	1	1	1	3	1	2	2	2	3	4	3	4	4	4	3	4	3	3	2	2	2	5	4	2	3	3	3	2	2	2	3	4	2	3	3	3	4	2	3
????	5	1	2	11	3	1	1	1	2	1	1	1	1	1	1	1	1	1	1	1	5	1	1	4	4	5	1	5	4	4	1	5	5	2	2	2	2	3	1	3	1	1	2	2	1	2	1	1	2
????	5	1	2	11	4	2	1	2	1	1	1	1	1	1	1	1	1	1	2	1	5	5	1	1	5	5	5	4	5	2	2	5	5	2	1	1	1	1	1	1	1	1	1	1	1	4	3	2	1
????	5	1	2	11	2	2	2	2	1	2	2	4	2	1	1	1	1	1	3	1	4	2	2	4	4	4	2	4	4	1	3	4	4	1	2	3	1	2	2	2	1	1	2	1	1	3	2	1	3
????	3	2	2	10	4	2	3	2	1	1	1	1	1	1	1	1	5	1	5	1	5	5	1	5	5	5	5	5	5	5	5	5	5	2	1	1	1	1	1	1	1	1	1	1	1	1	1	1	1
????	3	2	1	10	2	4	3	1	1	5	5	5	5	5	5	5	5	5	4	4	4	4	3	3	3	2	2	1	5	5	5	5	5	1	1	1	1	1	1	1	1	2	2	2	2	2	2	1	1
????	3	2	2	9	4	2	2		2	5	5	5	4		5		4	5	5	5	4	5	4	5	5		4			5		5	5	1	1	1	1	1	1	1	1	1	1	4	1	1	1	3	3
????	3	2	2	9	3	4	4	2	2	5	1	1	1		1	1	1	5	1	1	1	1	2	3	5	3	2	3	1	5	4	3	2	3	2	2	3	4	2	3	4	3	2	3	2			2	3
????	3	2	2	9	3	2	2	3	3	3	5		4	4	4		3			3	2		1	5		5	1	3	1	2	3	3	1		2	3	4	3	4	3	4		4	2	1	3	4
????	3	2	2	11	2	2		2	4	4	4	4	4	4	4	4	5	5	5	5	5	5	4	2	3	5	5	5	5	5	5	5	5	4	4	4	4	4	4	4	4	4	4	4	4	4	4	4	4
????	3	2	1	10	3	2		3	1	5	5	5	5	5	5	5	5	5	5	5	5	5	5	5	5	5	5	5	5	5	5	5	5	1	2		1	2	3	4	1	2	3	4	1	2	3	1	2
????	3	2	1	10	3	2		1	1	5	3		5		5		3		5		4		5		2	2	2	2	5		2	5	5	1	2		3		4				2		4		3	4
????	3	2	2	10	2	5	5	1	1	4	4	4	4	4	4	4	4	3	3	3	3	3	3	3	3	3	3	2	2	2	2	2	2	4	3	3	3	4	3	4	2	1	2	3	4	3	2	1	1
????	3	2	2	9	2	2		1	2	5	5	5	5	5	5	5	5	5	5	5	5	5	5	5	5	5	5	5	5	5	5	5	5		3	3	3	3	3	3	3	3	2	2	2	2	2	2	2
????	3	2	2	10	2	3		2	1	4	4	4	4	5	5	5	5	5	5	5	5	5	5	5	5	5	5	5	5	5	5	5	5	1	3	3	3	3	3	3	3	3	3	3	3	3	3	3	3
????	3	2	2	9	3	1	1	2	1	1	1	1	1	1	1	1	1	1	1	1	4	1	4	1	1	1	1	1	1	1	1	1	1	1	1	1	1	1	1	1	1	1	1	1	1	1	1	1	1
????	3	2	1	9	3	3	5	2	2	3			4	3	2	5	3	2	4	5	1	3	4	2	4	3	4	3	5	4	3	5	1	1	3	2	4	3	4	2	4	3	3	4	4	4	4	4	4
????	3	2	2	9	3	2	2	1	1	1	2	2	3	1	3	1	2	2		2		2	3	1		2		2	2	1	2	3	3	1	2	2	2	2	2	1			3		4		4	1	1
????	3	2	1	9	2	3	3	2	1	5	5	5	5	5	5	5	5	5	5	5	5	5	5	5	5	5	5	5	5	1	1			4	4	4	4	4	4	4	4	4	3	3	3	3	3	4	3
????	3	2	2	10	2	4	4	2	2	1	1	2	1	4	1	2	3	2	1	1	5	4	4	1	2	1	4	5	5	1	4	5	2	1	2	3	4	1	3	4	2	4	1	3	4	1	2	3	2
????	3	2	2	10	2	3	5	2	1	3	4	1	2	4	1	2	3	1	2	4	5		4			2	5	5	1	1	2	3	2	3	1	2	1		3	2	3	4	3	2	3	2	1	2	1
????	3	2	1		2	3	3	1	2	5	1	1	5	1	5	1	5	1	1	5	5	1	1	1	5	5	1	5	5	1	5	5	5	1	1	1	1	1	1	1	1	1	1	1	1	4	1		1
????	3	2	1	9	3	2	2	2	4	3	3	3	3	3	3	3	3	3	3	3	3	3	3	3	3	3	3	3	3	3	3	3	3	1	1	1	1	1	1	1	1	1	1	2	1	1	2	1	1
????	3	2	2	10	3	2	2	2	1	5	5	5	5	5	5	5	5	1	5	5	5	1	5	5	5	5	5	5	5	1	1	5	5	4	4	4	4	4	2	2	2	2	2	2	2	2	2	2	2
????	3	2	1	9	3	2		1	1	1	5			1	5	1	5		5	5	5	1	5	5	5	5	1	5	5	1	1	1	1	4	1	1	1	4	4	1	4		1	1	1	4	4	1	1
????	3	2	2	9	2	4	4	1	4		2		2	2	5	1	2	3	2	2	5	2	1	2	4		2	4	1	5	5	2	3	1	1	4	2	2	2	2	1	2		2	1	2	1	1	1
????	3	2	1	10	2	2	4	2	1	1	1	1	1	1	1	1	1	1	1	1	5	1	1	5	5	5	1	1	5	1	1	5	5		2	2	2	2	2	2	2	2	2	2	2	2	2	2	2
????	3	2	1	9	2	3	3	3	4	1	1	1	1	4	5	5	4	4	4	4	4	4	4	5	5	4	4	2	4	4	4	4	5	3	4		3	1	3	2	2	2	2		3	2	3	3	3
????	3	2	1	10	3	3	3	2	1	1	1	3		5	5	2	3	4	1	2	5	5		5		2	1	4	1	2	3	4	5	2	4	1	2	3	4	1	3	2	2	2	3	1		2	2
????	3	2	1	9	2	2		2	1	1	1	1	1	1	1	1	1	1	1	1	5	1	1	5	5	5	1	5	1	5	1	5	1	3	1		1	2	3	1	3	1	2	4	1	3	2	2	1
????	3	2	1	10	2	1	1	2	2	1	5	1	5	1	5	1	5	1	5	1	3	2	3	2	5	3	4	3	3	1	2	5	2	3	1	2	1	3	3	4	3	3	3	3	4	4	4	2
????	3	2	2	9	2	2	2	2	1	5	1	5	1	5	1	5	5	1	1	1	1	1	1	5		5	1	5	5	1	1	5	5	1	4		2	2		4	1	3	2	3	2	3	2	1	2
????	3	2	2	9	1	2		2	4	5	5	5	5	5	5	5	5	5	5	5	5	5	5	5	5	5	5	5	5	5	5	5	5	1	1	1	1	1	1	1	1	1	1	1	1	1	1	1	1
????	3	2	2	9	2	2	2	2	1		4		1	5	1	1	2		2		2		2	4	5	1	1	1	2	1	1	2		1	2		1	1	2		1		1	1	1	1	1	2	2
????	3	2	1	10	3	4		1	1	2	4	1	3	3	2	4	2	3	4	5	3	3	3	3	3	4	5	5	1	2	4	5	4	1	3	4	1	2	4	2	3	2	3	2	4	2	1	1	4
????	3	2	2	9	1	2	2	2	4	1	3	3	2	2	3	2		1	2	1	2	1	5		3	3	2	3			2	2	3	1	2	2	2		1	2	3	3	4	3	2	3	1	1	2
????	3	2	1	9	2	2	2	2	2	5	5	5	5	5	5		5	4	5	4	5	4	5	3	5	2		5	5	5	5	5	5	4	4	4	3	4	3	4	3	4	3	4	4	4	4
????	3	2	1	10	3		4	1	2	1	1	1	1	1	1	1	1	1	1	1	1	1	1	1	1	1	1		2	2	2	2	2	1	1	1	1	1	1	1	1	1	1	1	1	1	1	2	2
????	3	2	1	10	2	3		2	1	1	1	1	1	1	1	1	5	1	2	1	1	5	5	5	5	5	5	5	3	3	3	3	3	4	4	4	4	4	4	1	1	4	1	1	4	1	4		4
????	3	2	1	10	3	3	3	3	2	5	5		1	5	5	1	5	1	1	1	1	1	5	4	5	1	1	1	1	2	1	5	5	1	1	3	1	1	3	1	1			4	1	1	1	1	3
????	3	2	2	10	1	2	2		4	5	5	4		2	4	1	3	2	3	4	5	3	4	3			4	5	2	2	3	2	4	3	2	3	4	4	3	2	2	4	2	3	3	2	3	1	2
????	3	2	2	9	3	4	2	1	2	4	4	3	3	3	4	5	3	5	3	5	3	5	1	1		3	2	2	5	1	2	3	2	4	3	3	1	1	1	4	2	2	4		3	1	4	4	1
????	3	2	2	9	3	4	2	2	1	1	1	5		1	3		5	1	3	5		3	4		1	5	3	2	1	3	5		1	1	1	1	1	1	1	1	1	1	1	1	1	1	1	1	3
????	3	2	2	10	4	3	3	1	2	5	1	1	1	1	1	1	1	1	1	1	5	1	1	4	1	5	1	2	4	4	3	4	3		3				3			3			3		1
????	3	2	1	9	3	1	1	1	1	5	5	5	5	5	4	1	5	1	1	1	1	5	5	5	5	5	5	5	5	5	5	5	5	4	4	4	4	4	4	4	4	4	4	4	4	4	4	4	4
????	3	2	2	9	2	2	2	2	1	5	5	5	5	4	5	3	4	4	4	4	5	5	1	2	3	3	3	3	2	2	3	4	5	1	2	1	1	1	1	1	2	1	1	1	1	1	1	1	1
????	3	2	1	9	2	2	2	2	4	1	1	1	1	5	1	1	5	1	5	1	1	5	1	5	1	5	1	1						2	1	1	1	1	1	1	1	1	1	1	1	1	1		1
????	3	2	2	9	1	3	3	1	1	1	1	1	1	1	1	1	1	5	1	1		1	1	5	1	5	1	5	5	1	5	5	5	1	2				3		2	2	2	1	4	4	1	1	1
????	3	2	2	9	2	2	2	1	1	1	1	3	5	5	5	5	5	5		5	5	5	5	5	5	5	5	5	1	5		5	5	3	2	2		4	4	4	4	4	4	4	4	4	4	1	1
????	3	2	1	10	3	2		3	1	2	2	2	2	2	2	2	2	2	4	4	4	4	4	4	4	4	4	4	4	4	4	4	4	2	2		1	1	1	1	1	1		1	1	1	1	1	1
????	3	2	2	9	3	2	2	2	1			2	3	2	1	2	2	1	2	2	2	2	2	2	2	2	2	2	5	5	5	1	2	2	1	2	4	1	1	4	4	4	4	4	4	4	4	4	4
????	3	2	2	9	3	2	2	1	3	5	3	5	2		5	1	4	3	1	1	3			3	4		5	2	5	4	5	4	5	2	3	1	3	2	3	3	2	4	3	4	1	3	4	1	2
????	3	2	1	10	2	2	4	2	1	1	1		2	3	2	5	1	1	1	5	1	1	1	5	1	5	5	5	1	5	1	5	5	4	4	4	4	4	4	4	4	4	4	4	4	4	4	4	4
????	3	2	1	9	4	3	2	2	1	1	1	1	1	5	1	1	5	3		5	5	5	5	1	1	1	1	1	5	5	5	5	5	4	4	1	1	1	1	1	1	1	1	1	1	1	1	1	4
????	3	1	1	10	1	2	2	2	4	1	1	1	3	1	5	1	4	1	1	4	5	4	5	3	4	3	4	1	3	4	1	5	3	2	3		1	2	3	1	2	2	2	3	1	1	1	1	1
????	3	1	1	10	3	2	1	2	1	2	2	1	1		1	1	4	2	4	5	5	5	5	5	4	5	5	5	5	1	5	5	1	2	1	1	1	1	1	1	2	1	1	3	1	2	1	1	2
????	3	1	2	9	1	2	2	1	1	2	1	1	1	5	1	1	3	1	4	4	5	1	4	4	4	5	5	3	5	1	4	5	4	2	1	2	3	1	1	1	2	3	1	1	1	4	3	1	3
????	3	1	1	10	2	2	2	2	1	3	3	1	1	1	5	1	5	3	5	2	5	5	5	5	5	3	5	3	3	1	3	3	4	1	1	1	1	1	1		1	3	1	1	1		3	1	3
????	3	1	1	10	2	3	3	2	1	1	1	5	1	5	1	1	5	1	1	5	1	1	1	2	5	5	1	5	5	1	1	5	5	1	1	1	1	1	1	1	1	1	1	1	1	1	1	1	3
????	3	1	2	9	3	1	1	2	1	2	1	2	1	1	1	1	2	1	1	2	1	1	3	3	2	3	3	2	2	1	2	3	2	3	1	3	2	1	1	1	1	2	3	2	3	2	3	1	1
????	3	1	1	10	4	1	1	3	1	1	1	1	2	2	4	2	3	2	1	5	5	1	4	4	4	4	4	5	4	5	4	4	4	2	1	2	2	1	1	1	2	2	1	3	1	1	4	3	2
????	3	1	1	9	3	2	2	2	2	1	1	4	3	2	4	1	1	3	1	1	2	1	2	4	1	4	4	5	4	1	1	5	5	3	3	2	2	1	1	1	2	1	1	2	1	2	3	1	2
????	3	1	2	10	3	2	2	2	2	1	1	1	1	1	2	1	3	2	1	4	3	1	1	3	3	3	3	3	3	1	3	3	3	1	1	1	1	1	1	1	1	1	1	1	1	1	1	1	1
????	3	1	2		1	2	3	2	2	2	2	1	4	4	4	2	4	2	1	3	5	2	4	4	4	4	3	5	4	2	4	4	4	2	1	2	3	1	3	2	2	2	1	2	1	1	4	2	2
????	3	1	1	9	2	2	2	2	1	2	2	2	2	2	2	2	2	2	2	4	4	2	2	4	4	4	4	2	4	2	2	4	4	1	2	3	4	1	1	1	1		3	1		1	1	1	2
????	3	1	2	9	2	2	2	2	1	3	2	2	2	2	3	1	4	1	1	3		1	2	4	2	4	3	2	4	1	4	2	4	2	4	1	1	2	1	1	2	2	4	4	1	1	2	2	3
????	3	1	2	9	3	2	2	2	1	5		4	5	3	5	2	4		3		5		3		4	5	4	5	1	2	5	5	5	4	2	4	3	3	4	4	3	4	3	4	2	3	4	3	4
????	3	1	2	9	3	3	2	2	1	1	1	1	1	1	1	1	3	1	1	4	4	1	1	3	2	3	3	1	3	3	1	3	3	1	1	1	1	1	1	1	1	1	1	1	1	1	1	1	2
????	3	1	1	9	1	1	1	3	4	1	1	1	1	1	2	1	1	1	1	1	5	1	2	1	2	4	2	2	2	5	1	4	4	2	2	2	1	2	4	1	1	1	1	1	2	1	1	1	3
????	3	1	1	10	3	2	2	2	1	3	3	1	3	2		1	1	1	1	3	2	1	3	2	3	5	3	3	3	2	3	5	3	2	1	1	1	1	3	1	1	1	1	1			1	1	3
????	3	1	1	10	3	1	2		1	1	1	1	1	1	1	1	1	1	1	5	5	1	1	1	5	5	1	1	5	1	5	5	1	1	2	3	1	1	1	1	2	2	2	1	1	2	1	2	2
????	3	1	1	10	4	2	1	1	1	2	1	1	3	3	2	1	5	1	4	5	5	1	5	3	5	3	5	2	3	5	3	4	2	3	2	2	3	2	2	2	2	2	2	2	2	3	3	3	3
????	3	1	1	9	3	1	2	2	4	1	1	1	1	1	1	1	1	1	3	5	5	4	5	5	5	5	5	3	4	5	3	3	5	3	3	2	1	2	1	1	2	3	1	1	1	1	1	2	3
????	3	1	1	10	3	3	2	2	1	1	1	1	4	4	1	1	1	1	1	5	5	5	1	1	1	1	1	1	5	4	1	4	4	2	1	3	1	1	1	1	1	2	1	2	1	1	2	2	2
????	3	1	1		3	3	1	1	1	5	1	1	1	5	1	1	1	5	1	1	5	1	1	5	5	5	5	5	5	1	1	5		2	1	1	1	1	1	1	1	1	1	1	1	4	3	4	1
????	3	1	2		3	1	1	1	2	4	2	3	3	2	3	2	4	5	1	3	2	3	4	1	4	5	4	3	2	3	1	3	4	3	4	2	3	2	4	3	2	3	4	1	2	1	2	3	1
????	3	1	1	10	2	2	1	2	4	1	1	1	1	1	1	1	4	1	1	1	1	1	1	1	5	2	1	2	2	1	1	4	4	1	1	1	1	1	1	1	1	1	1	1	1	4	1	1	1
????	3	1	2	10	3	2	2	1	1	1	1	1	1	1	1	1	1	1	5	1	1	1	1	1	1	5	1	5	1	1	1	1	1	1	1	1	1	1	1	1	1	1	1	1	1	1	1	1	1
????	3	1	1	10	3	1	1	1	1	3	5	5	5	5	1	1	4	1	3	5	5	1	1	5	5	5	5	5	5	1	1	5	5	1	1	1	1	1	1	1	1	1	1	1	1	1	1	1	1
????	3	1	2		3	1	1	3	1	4	1	5	1	4	2	1	5	5	1	1	5	1	5	5	5	5	4	5	5	1	5	5	5	3	2	4	2	3	1	4	4	2	3	4	1	2	1	4	3
????	3	1	1	9	2	3	1	1	1	1	1	1	1	1	5	1	1	3	3	1	3	2	2	2	3	5	5	5	5	5	3	5	5	2	1	1	1	1	3	1	1	1	1	2	1	1	2	2	2
????	3	1	1	10	2	2	2	2	4	4	2	5	4	1	1	1	1	4	1	1	5	2	1	2	5	1	2	1	5	1	1	5	5	2	1	1	1	1	1	1	2	3	4	1	1	1	2	1	1
????	3	1	1	10	3	2	1	2	1	3	4	1	1	5	1	5	5	5	4	4	4	3	5	4	2	1	1	1	5	4	4	3	2	3	3	2	4	4	1	2	3	3	3	3	3	2	4	2	3
????	3	1	1	11		1	1	3	3	1	1	1	1	1	1	1	1	1	1	1	1	1	1	5	5	5	5	5	1	1	1	1	1	2	1	1	1	1	1	1	1	1	1	1	1	1	2	1	1
????	3	1	2	10	3	2	3	2	2	3	5	2	5	4	4	1	5	3	1	4	5	1	3	4	4	3	5	4	3	2	3	4	2		1	2	1	1	2	1	1	2	2	2	1	1	3		2
????	3	1	2	9	3	2	2	2	2	1	2	1	1	2	1	1	2	2	3	2	3	2	4	3	4	4	4	2	3	4	4	4	3	2	1	2	3	2	2	1	2	1	1	1	1	1	2	1	1
????	3	1	1	10	4	1	1	1	1	1		5	3	1	5	1	1	1	4	1	5	1	1	5	5	5	5	1	5	1	5	5	1	1	3	3	1	4	2	1	1	1	1	1	1	1	2	1	1
????	3	1	2		3	2	2	3	1	2	1	2	1	1	1	3	2	5	2	3	1	2	1	5	1	5	5	5	5	3	2	5	4	2	1	1	1	3	4	1	2	2	1	2	1	1	1	2	1
????	3	1	1	10	2	2	2	2	2	1	1	1	1	1	1	1	5	1	5	5	5	1	5	5	5	5	5	1	5	1	1	5	1	1	1	1	1	1	1	1	1	1	1	1	1	1	1	1	1
????	3	1	2	9	3	2	2		1	5	3	1	2	3	1	1	5	1	5	1	5	1	5	5	5	5	5	5	5	5	5	5	1	3	1	2	1	1	1	1	2	1	1	1	1	1	1	1	1
????	3	1	2	9	3	2	2	2	1	5	3	3	2	5	3	5	3	5	3	2	3	5	3	4	5	3	4	5	2	3	3	2	5	1	2	3	2	4	3	3	2	4	3	2	1	3	4	1	2
????	3	1	1			1	1	3	1		3		3	5	3	1	5	1	1	1	3	3	1	3	2	3	2	3	2	1	5	4	4	1	2	3	4
????	3	1	1	10	2	2	2	2	1	4	4	1	1	3	4	1	5	1	1	1	4	4	5	4	4	4	5	4	3	1	5	4	3	1	3	2	1	1	1	1	2	3	1	1	2	4	4		2
????	3	1	2	10	3	2	2	2	1	2	2	3	1	1	1	1	4	1	5	5	1	3	1	5	2	3	5	3	3	3	1	4	1	2	1	1	2	1	1	1	2	3	1	1	1	1	1	1	3
????	3	1	2	9	2	1	1	2	1	1	5	1	1	5	5	1	5	1	5	1	5	1	1	1	1	1	5	1	2	1	5	5	1	2	1	1	3	1	1	1	2	1	1		1	1	1	3	2
????	3	1	2	11	2	2	2	3	1	4	4	4	4	4	4	4	4	4	4	4	5	4	4	4	4	4	4	4	4	2	4	4	3	3	2	3	2	2	3	2	2	3	3	2	1	4	3	3	2
????	3	1	1	10	3	3	2	2	1	1	1	1	1	1	5	1	4	5	1	5	5	1	1	5	5	5	1	5	5	1	5	5	5	3	3	1	1	1	1	1	3	1	2	1	2	2	3	1	1
????	3	1	2		4	2	2	2	4	5	1	5	5	5	1	1	1	3	1	1	1	1	1	1	1	3	5	3	5	5	3	5	3	3	3	3	3	3	1	1	1	1	1	1	1	1	4	1	3
????	3	1	2	10	3	5	2	3	2	4	4	5	5	4	4	1	1	1	1	5	1	1	1	1	4	5	1	4						1	1	1	1	1	3	1	1	1	1	1	1	4	2	1	1
????	3	1	2	9	3	2	2	2	2	1	4	4	1	1	4	1	5	1	1	5	1	1	4	4	5	5	5	5	5	4	4	4	5	3	3	1	2	1	1	1	2	2	1	1	1	1	3	1	1
????	3	1	2	10	4	2	1	2	1																					1	2	2	3	3	3		2	4	2	3	4	2	3	3	2	1	2	1	2
????	3	1	1		2	1	1	2	1	1	1	5	5	5	5	1	5	5	5	5	5	1	5	5	5	5	5	5	5	5	1	5	5	1	1	1	1	1	1	1	1	1	1	1	1	1	1	1	1
????	3	1	2	10	3	2	1	3	4	3	4	4	3	4	5		3	4	4	2	3	4	3	4	4	5	3	2	4	2	4	5	4	2	4		3	2	1	1	2	4	1	3	2	3	4		2
????	3	1	2	9	2	2	2	3	2	4	1	1	1	4	1	1	3	1	1	1	5	1	1	1	5	5	5	1	1	1	1	4	1	2	1	3	2	2	1	2	1	1	1	2	1	1	1	2	2
????	3	1	1	10	3	2	2	2	2	1	3	1	1	1	1	1	4	1	1	3	1	1	1	2	5	1	4	1	5	2	1	5	5	1	1	1	1	1	1	1	1	1	1	1	1	1	1	1	1
????	3	7	2	10	3	1	2	2	1	5	5	1	5	1	5	1	5	1	1	5	1	5	1	5	1	5	1	5	5	1	1	5	1	4	1	1	4	1	4	1	1	4	1	4	4	4	1	4	1
????	3	7	1	10	2	3	2		4	5	5	5	5	5	1	1	1	1	1	1	5	1	1	5	5	5	5	5	1	1	5	5	1	4	1	3	1	1	1	1	1	1	1	1	1	1	4	1	3
????	3	7	2	10	2	4	4		2	5	5	5	5	5	1	1	5	1	1	1	1	1	5	5	5	5	5	1	1	1	1	1	1	4	4	4	4	4	4	4	4	4	1	2	3	4	2	4	3
????	3	7	1	10		2	1	1	1	1	1	1	1	1	5	5	1	1	1	5	1	5	1	5	1	1	5	1	1	1	5	1	5	5	1	1	1	1	1	1	1	1	1	1	1	1	1	1	4
????	3	7	1	9	3	1	1	1	1	1	1	1	1	5	1	1	5	1	1	1	5	5	5	5	5	5	5	1	1	1	1	5	5	4	4	1	1	1	1	1	1	1	4	1	1	1	4	1	1
????	3	7	1	10	2	1		1	2	1	1	1	1	1	1	1	2	1	5	1	5	1	1	3	1	5	5	5	5	1	1	4	4	1	1	1	1	1	1	1	1	1	1	1	1	1	1	1	1
????	3	7	1	9	2	3	3	1	1	1	1	1	1	1	1	1	1	1	1	1	1	5	1	1	5	5	1	1	4	1	1	4	1	1	2	1	1	1	1	1	1	1	1	1	1	1	1	1	1
????	3	7	2	9	3	1	1	1	1	5	5	5	5	5	1	5	1	1	1	5	5	1	1	5	5	5	5	5	5	1	1	5	5	4	1	2	1	1	1	1	1	2	1	2	1	1	1	1	4
????	3	7	1	10	2	1	1	2	1	1	1	1	1	1	1	1	1	1	1	1	5	1	1	1	5	5	1	5	5	1	1	5	5	1	1	1	1	1	1	1	1	1	1	1	1	4	3	1	1
????	3	7	2	10	3	1	2	2	4	1	1	1	1	1	1	1	1	1	1	1	1	1	1	1	1	5	5	5	5	1	1	1	1	1	4	4	4	4	4	4	4	1	1	1	1	4	1	1	1
????	3	7	2	9	3	1	4	2	1	1	1	1	1	1	1	1	1	1	1	1	5	1	1	5	5	5	5	5	5	1	5	5	5	1	1	1	1	1	1	1	1	1	1	1	1	1	1	1	4
????	3	7	2	9	1	1	2	2	4	3	2	5	4	3	1	1	5	3	2	3	2	4	3	1	3	2	3	1	2	1	3	5	4	3	2	4	1	3	4	4		2	4	3	2	4	3	1	3
????	3	7	2	9	3	1	1	1	2	1	1	1	1	1	1	1	1	1	1	1	1	1	1	1	1	1	1	1	5	1	5	5	5	1	1	1	1	1	1	1	1	1	1	1	1	1	1	1	1
????	3	7	1	9	3	1	2	1	1	1	1	1	1	1	1	1	1	1	1	1	5	1	1	5	1	5	4	4	4	1	1	4	4	1	1	3	1	1	1	1	1	1	1	3	1	1	2	2	1
????	3	7	2	10		2	1	1	1	1	1	1	1	1	5	1	1	1	1	5	5	1	1	5	5	5	5	5	5	1	1	5	5	1	1	1	1	1	1	1	1	1	1	1	1	1	1	2	3
????	3	7	2	10	2	2	1	2	1	1	1	1	1	1	1	1	1	1	1	5	1	1	1	1	1	1	1	5	4	1	5	5	4	3	3	1	1	1	4	1	2	1	1	1	1	1	1	2	1
????	3	7	1	9	3	3	3	1	1	3	3	3	1	3	3	1	3	2	1	5	5	1	4	5	5	4	5	3	4	1	3	4	4	3	1	1	1	1	1	1	1	1	1	1	1	1	2	1	1
????	3	7	1	9	4	2	1	1	1	1	1	1	1	1	1	1	1	1	1	5	5	1	1	5	5	5	1	5	5	1	1	5	1	1	1	1	1	1	1	1	1	1	1	1	1	1	1	1	1
????	3	7	2	10	1	3	1	1	1	1	1	1	1	1	1	1	1	1	1	1	5	1	1	5	5	5	1	5	5	1	1	5	5	1	1	2	1	1	1	1	1	1	1	1	1	1	1	1	1
????	3	7	1	10	3	1	1	2	2	5	5	3	1	1	3	3	5	5	5	5	3	1	3	5	3	5	5	3	2	1	1	3	3	1	3	3	4	2	2	2	3	3	1	1	1	2	1	1	4
????	3	7	2	9	3	2	1	2	2	5	1	5	5	1	2	3	1	3	2	5	5	1	1	1	1	3	5	3	2	1	1	3	3	1	2	4	3	1	3	4	4	1	3	2	3	1	1	2	3
????	3	7	2	9	3	3	3		4	5	5	1	1	1	1	1	1	1	1	1	1	1	1	5	5	5	5	5	5	1	1	1	5	1	1	1	1	1	1	1	1	1	1	1	1	1	1	1	1
????	3	7	1	10	3	1	1	2	1	5	5	5	5	5	5	1	4	3	1	3	4	5	3	3	4	3	5	5	4	3	1	3	2	3	3	2	1	2	3	1	3	1	3	1	1	1	3	3	4
????	3	7	1	10	3	3	1	1	1	1	1	1	1	1	1	1	1	1	1	1	1	1	1	5	5	5	1	5	5	1	1	5	5	1	1	1	1	1	1	1	1	1	1	1	1	1	1	1	1
????	3	7	2	9	2	2	2	2	4	3	5	5	2	3	3	3	4	5	3	5	1	1	3	1	5	5	3	3	3	1	2	5	4	3	2	1	1	1	1	3	1	1	3	1	1	4	3	1	4
????	3	7	2	9	3	3	2	2	1	2	1	4	1	3	1	1	1	1	1	5	1	1	1	5	5	1	1	5	3	1	1	1	1	1	1	1	1	1	1	1	1	1	1	1	1	1	1	1	1
????	3	7	2	10	3	3	3	1	1	5	5	5	5	1	1	5	1	1	1	1	5	5	1	1	5	5	1	5	1	1	5	5	5	4	1	1	1	4	4	4	1	1	1	1	4	4	1	4	4
????	3	7	1	9	2	2	1	2	1	1	1	1	1	5	5	1	1	1	1	1	5	5	1	1	5	5	5	1	5	5	1	5	5	1	4	1	1	1	1	1	1	1	4	4	1	1	1	1	1
????	3	7	2	10	3	1	1	3	1	5	5	3	3	1	1	1	1	1	1	1	5		1	1	1	5	5	5	1	1	1	5	5	1	2	1	1	1	1	1	2	1	2	1	2	1	1	1	4
????	3	7	1	10	3	2	1	2	4	1	1	1	1	1	1	1	1	1	4	1	5	1	2	2	1	5	5	5	3	1	2	5	2	2	2	2	1	1	2	1	1	1	1	1	1	2	1	1	1
????	3	7	1	10	3	1	1	2	1	1	1	1	1	1	1	1	1	1	1	1	5	1	1	5	5	5	1	4	5	2	2	2	4	2	2	2	1	1	1	1	1	1	1	1	1	1	2	1	2
????	3	7	2	9	3	2	1	1	1	1	1	5	1	1	5	1	1	1	1	5	1	1	1	5	5	5	1	5	5	1	5	5	1	3	1	3	2	4	1	4	4	3	1	4	1	4	1	1	4
????	3	7	1		3	3	3	1	4	5	5	5	5	5	5	1	5	1	5	5	5	1	5	1	5	5	5	5	5	4	1	5	5	1	3	1	1	1	3	1	1	1	1	3	1	1	1	1	3
????	3	7	2	10	3	2	2	1	1	5	5	5	5	5	5	1	1	5	1	1	5	1	5	1	4	5	1	5	5	4	5	5	5	1	2	1	1	1	1	1	1	1	2	1	1	1	1	2	2
????	3	7	2	10	4	2	3	2	2	1	1	1	1	1	1	1	1	1	1	2	5	1	1	5	4	5	5	4	5	1	1	5	5	1	1	1	1	1	1	1	1	1	1	1	1	3	1	1	1
????	3	7	2		3	1	1	2	1	5	5	5	5	5	5	5	5	5	5	5	5	5	5	5	5	5	5	5	4	2	5	5	5	1	3	1	1	1	1	1	1	1	1	1	1	1	1	1	1
????	3	7	2	10	3	4	4	2	1	1	1	1	1	1	1	1	5	1	5	5	5	1	5	5	5	5	5	5	5	5	5	5	5	1	1	1	1	1	1	1	1	1	1	1	1	4	1	1	4
????	3	7	1	10	3	1	2	3	3	1	1	1	1	1	1	1	1	1	1	5	5	1	1	5	1	5	1	1	5	1	1	5	5	1	1	1	1	1	1	1	1	1	1	1	1	1	1	1	1
????	3	7	2	10	4	2	2	3	1	1	1	1	1	1	1	1	1	1	1	5	5	1	5	5	5	5	4	5	5	1	4	5		1	1	1	1	1	1	1	1	1	1	1	1	1	1	1	2
????	3	7	1	10	1	2	2	2	4	4	4	3	4	4	5	1	3	3	1	4	5	2	4	2	4	4	3	4	3	4	2	4	4	2	2	3	1	1	3	1	2	2	1	1	1	3	2	2	3
????	3	7	2	10	1	1	4		1	1	5	1	1	1	1	1	1	1	1	1	1	5	1	5	5	5	5	5	1	1	1	5	5	3	3	3	3	3		4	3	3	3	3	1	3	3	3	1
????	3	7	2		3	1	1		2	5	5	5	5	5	4	4	4	5	5	5	5	5	5	4	5	5	5	5	5	5	5	5	4	4	4	4	4	3	3	3	3	4	4	4	3	4	4	4	4
????	3	7	2	10	3	1	1	2	2	3	3	3	3	1	1	1	1	1	1	1	5	1	1	5	5	5	4	4	5	1	5	5	3	1	1	1	1	1	1	1	1	1	1	1	1	1	1	1	1
????	3	7	1	10			1		1	1	1	1	1	1	5	1	1	1	1	1	5	5	5	5	5	5	5	1	5	1	1	1	1	1	1	1	1	1	1	1	1	1	1	1	1	1	1	4	1
????	3	7	2	9	2	4	3	1	1	3	3	4	3	3	4	2	4	4	1	5	5	4	3	4	4	4	4	4	4	1	1	4	4	3	3	4	3	3	1	1	4	3	3	3	3	2	3	3	3
????	3	7	1	9	1	4	3	2	2	1	1	1	1	1	4	1	1	1	1	5	5	1	5	5	5	5	5	5	5	1	1	5	5	1	1	1	1	1	1	1	1	1	1	1	1	1	1	1	1
????	3	7	2	9	3	1	1	2	1	2	2	2	3	1	1	2	2	2	1	3	1	1	2	2	2	3	5	4	1	1	2	2	3	1	1	1	1	1	1	1	1	1	1	1	1	4	1	1	1
????	3	7	1	9	2	3	2	2	1	3	3	2	3	1	3	2	3	1	1	1	5	1	3	2	5	5	3	3	5	1	3	5	1	1	1	1	1	1	1	1	1	1	1	1	1	1	1	2	1
????	3	7	2	9	3	3	4	2	1	3	3	4	3	3	3	1	5	5	2	1	5	5	3	5	5	4	3	5	5	1	1	5	5	1	1	1	1	1	1	1	1	1	1	1	1	1	1	1	1
????	3	7	1	10	3	2	1	1	1	5	1	1	1	1	1	1	1	5	1	1	5	1	5	5	5	5	1	3	5	1	1	1	4	1	1	1	1	1	3	1	1	1	2	1	1	1	1	1	1
????	3	7	1	10	3	2	2	2	2	5	5	5	5	5	5	5	5	5	1	5	1	1	5	5	5	5	5	5	5	1	1	5	5	4	4	4	1	1	1	1	1	1	4	4	1	1	4	4	4
????	3	7	2	10	2	1	1	1	1	4	4	2	2	4	2	1	1	1	2	5	5	2	1	5	4	2	5	5	5	1	4	4	4	1	1	1	1	1	1	1	1	1	1	1	1	1	2	1	2
????	3	7	2	9	1	1	1	1	1	1	1	1	1	3	1	1	5	1	3	3	5	1	5	5	5	5	5	3	5	1	5	5	1	2	3	1	1	1	1	1	1	1	2	2	2	2	1	1	1
????	3	7	2	9	3	1	1	1	4	1	1	1	1	1	1	1	1	1	1	3	3	3	1	5	5	5	1	5	5	1	1	5	5	1	1	1	1	1	1	1	1	1	1	1	1	1	1	1	1
????	3	7	1	10	2	1	1	1	1	1	5	5	5		3	3	5	3	5	3	3	5	3	5	5	5	5	5	3	5	3	3	3	2	3	2	1	2	2	2	2	1	2	2	2	2	3	2	1
????	3	7	1	9	3	1	1	1	2	2	3	3	2	3	3	2	3	3	2	1	5	3	2	4	4	4	3	3	3	1	2	3	3	1	1	1	1	1	2	1	1	2	2	2	1	1	1	2	2
????	3	7	2		2	2	2	2	1	5	5	5	5	5	5	1	1	1	1	1	1	1	5	5	5	5	5	1	5	1	5	1	1	4	4	4	3	3	3	1	1	1	2	2	1	1	4	1	4
????	3	7	2	10	3	1	1	2	1	1	1	1	1	1	1	1	4	4	1	1	1	4	4	4	1	1	4	4	4	1	1	4	4	1	1	1	1	3	3	1	1	3	2	1	1	1	3	1	1
????	3	7	2	9	4	2	1	2	2	5	5	5	1	5	5	1	1	5	1	5	1	1	1	1	5	5	5	1	5	1	5	5	5	4	4	4	3	3	3	1	1	4	1		1	1	1	4	4
????	3	7	1	9	3	2	1	2	4	1	1	1	1	1	1	1	1	5	1	1	1	1	5	1	1	1	5	1	5	1	1	1	5	4	4	4	3	3	3		1	3	3	3	4	1	1	1	4
????	3	7	2	10	4	1	1	2	2	1	1	1	5	1	1	1	1	1	1	1	5	1	1	1	1	5	5	1	1	1	1	1	1	1	1	1	1	1	1	1	1	1	1	1	1	3	1	1	1
????	4	6	2	10	3	4	5		4	1	1	1	1	1	1	1	1	1	1	1	1	5	1	5	1	1	1	5	5	1	1	5	5	1	1	1	1	1	1	1	1	1	1	1	1	1	4	1	1
????	4	6	2	10	1	5	4	1	1	1	3	2	3	1	1	3	1	3	2	1	5	1	1	1	5	3	5	4	3	1	5	3	4	2	1	1	3	2	1	1	1	1	1	1	1	1	4	1	2
????	4	6	1	10	2	4	4	2	1	1	1	1	1	1	1	1	1	1	1	1	1	1	5	5	5	5	1	5	5	4	1	5	5	1	1	1	1	1	1	1	1	1	1	1	1	1	1	1	2
????	4	6	2	11	3	3	3	1	1	2	1	1	1	4	1	1	5	1	1	1	1	1	1	1	5	1	4	3	5	3	1	5	5	2	1	1	1	1	1	1	2	1	2	3	2	1	4	1	1
????	4	6	1	10	3	1	3	2	1	1	1	2	1	1	1	1	4	4	4	5	5	4	1	1	5	5	4	5	4	4	1	5	4	1	1	1	1	1	1	1	1	2	2	1	1	1	1	1	1
????	4	6	2	10	3	3	1	1	1	5	1	1	1	5	1	5	5	5	1	5	5	5	1	1	1	5	5	1	5	1	1	5	5	1	1	1	1	1	1	1	1	1	1	1	1	1	1	1	1
????	4	6	2	9	4	3	3	2	1	4	4	4	2	3	3	2	3	4	2	3	5	4	4	3	4	3	5	4	4	2	2	5	4	3	2	1	2	1	2	1	2	2	1	2	2	3	3	2	2
????	4	6	2	9	4	4	3	2	2	1	3	5	5	2	5	1	3	5	4	1	2	4	5	4	3	5	4	1	5	2	3	4	1	4	2	1	3	1	3	4	1	2	3	4	1	1	4	3	1
????	4	6	1	10	3	2	3	2	2	1	1	1	1	1	1	1	1	1	1	1	5	1	1	1	1	1	5	1	5	1	1	5	3	1	1	1	1	1	1	1	1	4	2	2	1	1	1	2	2
????	4	6	2	10	1	3	5	2	1	1	1	4	3	4	4	1	1	1	1	1	2	1	1	2	1	4	5	5	2	1	3	4	5	2	2	1	1	1	3	2	2	1	1	2	2	2	4	1	2
????	4	6	1	10	3	2	2	1	1	4	4	4	4	4	4	5	4	1	1	5	2	4	1	5	5	5	4	5	5	1	5	5	5	3	3	2	2	2	1	1	2	2	3	2	1	1	3	1	1
????	4	6	2	9	1	1	2	1	4	2	1	1	2	4	5	5	1	2	4	1	1	2	1	2	4	1	2	5	3	1	5	4	2	2	1	1	3	4	2	3	4	2	1	3	4	2	1	1	1
????	4	6	1	10	3	2	2	2	1	4	4	1	1	1	1	1	5	1	1	1	5	1	5	5	5	5	1	4	5	1	5	5	5	1	1	1	1	1	1	1	1	3	1	1	1	1	3	1	1
????	4	6	2	10	3	4	2	2	1	1	1	1	1	5	5	1	1	1	1	5	5	1	1	1	1	5	4	5	5	1	3	5	5	1	1	1	1	1	1	1	1	1	1	1	1	1	1	1	1
????	4	6	1	9	3	3	3	2	4	2	2	2	2	1	2	1	1	1	1	2	4	4	2	2	4	2	2	4	3	2	2	5	4	1	1	2	1	2	1	2	1	2	2	2	1	1	1	1	2
????	4	6	2	11		2	2	1	1	1	5	5	5	1	1	1	4	1	5	5	5	1	5	1	5	5	4	2	4	1	1	5	5	1	2	1	1	1	1	1	1	2	2	1	1	2	2	2	1
????	4	6	1	10	2	3	4	2	1	5	5	5	5	4		1	5	5	5	5	4	1	4	5	5	4	5	4	2	5	1	5	4	2	1	2	1	1	2	1	2	2	3	1	1	2	4	2	1
????	4	6	1	10	2	1	1	3	4	5	5	5	5	5	5	4	5	5	3	5	5	5	5	1	5	5	5	5	5	5	1	5	5	3	4	3	3	4	4	4	3	4	4	4	3	4	3	4	3
????	4	6	2	10	3	2	2	1	1	3	3	2	3	4	3	4	5	1	4	2	5	1	3	5	5	4	5	2	3	1	4	3	4	3	2	2	3	2	3	2	2	1	2	2	1	2	3	3	1
????	4	6	2	10	3	3	1	3	2	3	3	4	3	3	1	5	1	1	1	1	5	1	1	1	4	3	2	1	5	1	1	5	3	3	2	3	2	1	2	3	1	2	1	1	2	4	1	1	3
????	4	6	1	10	3	2	2	2	1	5	1	5	1	5	5	1	5	1	5	5	3	3	5	5	5	1	1	1	5	5	1	5	5	3	3	3	4	4	3	3	2	2	2	3	4	1	4	3	3
????	4	6	2	10	3	2	2		1	5	5	5	5	5	5	1	1	1	1	1	5	1	3	5	5	4	3	5	5	1	2	5	5	2	3	1	1	1	1	1	1	1	2	1	1	1	3	3	2
????	4	6	1	10	4	2	3	1	1	4	4	1	1	5	1	3	1	5	1	1	5	4	3	5	5	4	5	2	5	1	3	5	5	2	1	1	2	1	1	1	2	1	2	1	2	1	3	2	2
????	4	6	1	9	3	5	3	1	1	1	3	5	3	2	1	1	1	1	1	1	5	1	1	1	5	5	1	1	5	1	1	5	5	1	2	2	1	2	1	2	1	1	2	4	1	1	1	1	1
????	4	6	1	10	2	3	3	2	4	2	2	5	4	4	4	1	2	3	1	1	5	1	3	1	5	5	5	5	3	1	3	5	3	1	1	1	2	1	1	2	1	2	1	1	1	1	4	1	2
????	4	6	1	12	2	2	2		4	3	4	1	3	5	4	1	5	1	1	5	5	1	3	1	5	5	4	1	3	1	5	5	5	3	2	2	1	1	1	2	2	1	1	3	2	2	1	3	2
????	4	6	2	10	1	2	2	1	2	5	5	5	5	3	1	1	5	5	1	5	5	1	5	5	5	5	3	5	5	1	5	5	5	2	3	2	3	1	1	1	2	1	2	2	1	1	2	2	1
????	4	6	2	9	4	1	1	2	1	1	1	1	1	1	1	5	1	1	1	1	1	1	1	1	5	2	1	1	1	1	1	1	1	1	4	1	1	4	1	1	4	1	2	3	1	1	1	4	1
????	4	6	2	10	3	2	1	2	1	4	3	5	5	4	4	1	3	4	1	3	1	3	4	3	4	4	4	5	4	5	3	3	3	3	4	2	3	2	4	1	3	2	3	2	2	3	2	4	3
????	4	6	1	9	3	2	3	1	1	3	2	1	1	4	1	1	4	1	3	2	5	2	1	1	3	2	1	2	2	1	1	2	3	1	1	1	1	1	1	1	1	1	1	1	1	2	3	1	1
????	4	6	2	10	2	2	2	2	2	5	5	4	5	4	3	3	2	2	2	3	5	2	5	2	3	5	5	5	5	2	4	5	5	3	3	3	4	2	3	2	3	4	3	4	3	4	3	3	4
????	4	6	1	9	3	4	4	2	1	1	1	1	1	5	1	1	1	1	1	1	1	1	1	5	1	5	1	1	5	1	1	5	5	1	1	2	1	1	1	3	1	2	1	2	1	1	1	1	1
????	4	6	2	9	3	2	2	1	1	1	4	4	1	2	1	2	1	4	4	5	5	4	4	5	4	5	4	4	4	5	1	4	1	1	2	2	1	1	2	1	1	2	2	1	1	2	2	2	1
????	4	6	1	9	2	3	3	1	4	1	1	1	1	1	1	1	1	1	1	1	5	1	1	1	1	5	1	1	1	1	1	1	5	1	1	1	1	1	1	1	1	1	1	1	1	1	2	1	1
????	4	6	2	9	1	2	4	1	2	2	3	1	4	2	1	2	1	2	1	1	2	1	1	1	2	4	4	2	4	2	2	4	2	2	1	1	1	1	3	2	2	1	3	3	1	1	3	2	2
????	4	6	2	10	2	3	3	1	4	4	3	4	5	4	1	1	1	4	1	4	5	1	5	1	5	4	5	5	5	1	4	5	2	3	1	1	1	1	1	3	1	1	3	3	1	1	1	1	1
????	4	6	2	11	2	4	4	2	1	1	1	1	1	1	1	4	1	1	2	1	1	1	1	2	1	5	4	4	5	1	1	1	5	2	1	1	1	1	1	1	1	1	1	2	1	1	1	1	1
????	4	6	2	10	3	3	2	2	1	1	1	1	1	2	1	1	1	1	1	1	5	1	1	5	5	5	5	3	5	1	5	5	5	1	1	1	1	1	1	1	2	1	2	2	1	2	3	1	2
????	4	6	2	10	3	1	1	2	2	2	1	3	3	2	1	2	3	1	1	2	3	1	3	1	1	3	5	3	2	1	3	2	3	3	2	3	3	2	2	3	2	1	2	3	2	3	3	3	2
????	4	6	2	10	4	2	4	1	2	1	1	1	1	1	2	1	1	1	1	1	1	1	1	1	5	5	5	5	5	1	5	5	5	1	4	1	1	1	1	1	1	1	1	1	1	1	1	1	1
????	4	6	2	11	4	2	2	2	1	1	1	1	1	1	1	1	2	1	1	2	5	4	2	4	5	4	1	2	5	1	2	5	4	2	2	2	1	2	2	2	1	2	2	1	2	4	2	2	1
????	4	6	2	10	4	4	3	1	1	1	1	2	1	1	2	1	1		2	4	1	2	4	2	4	4	2	4	4	2	1	5	4		1	1	2	1	1	2	3	2	3	2	1	3	2	1	2
????	4	6	2	9	1	2	2	2	1	2	4	4	2	2	4	3	2	4	1	1	2	1	2	1	5	3	5	3	2	1	2	4	2	2	3	1	1	2	3	1	2	3	2	2	1	3	2	2	2
????	4	6	2	10	1	3	2	2	3	1	1	1	1	5	1	1	5	5	1	1	5	1	1	4	5	5	5	1	5	5	5	5	5	2	1	1	2	2	1	1	1	3	2	4	2	1	4	1	1
????	4	6	1	9	2	2	2	2	2	5	4	5	4	5	1	2	2	2	1	2	5	1	4	1	4	5	3	3	2	1	2	3	2	2	2	1	1	2	1	1	2	1	2	3	1	1	4	1	1
????	4	6	1	10	3	1	2	1	2	1	1	4	3	4	2	1	1	1	1	1	3	1	1	2	5	4	4	5	4	1	1	5	3	2	2	1	2	3	1	2	3	1	2	3	1	1	1	2	1
????	4	6	1	10	3	3	1	2	1	5	4	5	4	4	5	4	1	1	1	5	4	5	5	4	2	5	5	2	4	1	1	4	4	3	4	3	2	1	1	2	2	1	2	2	1	2	2	2	2
????	4	6	2	9	1	1	2	1	1	3	1	3	1	3	3	1	4	1	1	3	2	3	4	5	3	3	5	3	3	5	3	3	3	1	2	1	1	1	1	1	1	1	1	2	1	1	2	1	2
????	4	6	1	10	4	2	3	1	4	5	5	1	2	4	1	5	2	1	1	1	1	1	5	1	5	5	5	3	1	1	3	5	5	3	1	1	1	1	3	1	1	1	1	3	1	1	3	1	1
????	4	6	1	10	3	2	2	2	1	2	1	2	4	4	2	4	4	4	2	2	4	2	2	5	4	4	2	5	4	2	2	5	4	2	1	2	1	1	1	1	1	1	1	2	1	2	1	1	2
????	4	6	1	10	1	2	2	2	2	1	1	1	1	2	1	1	1	2	3	4	5	1	1	3	5	4	3	2	4	1	3	1	4	4	1	1	1	1	1	1	2	2	1	4	1	1	2	1	4
????	4	5	1	11	3	2	2	2	1	1	1	1	3	1	3	1	1	1	1	3	3	1	1	1	4	5	4	5	3	1	3	3	1	2	1	1	1	2	1	1	2	1	2	1	1	1	2	2	1
????	4	5	2	11	2	2	2	2	2	2	4	3	2	2	3	3	2	3	2	1	5	1	3	3	2	4	4	5	4	3	2	4	5	1	1	1	1	1	1	2	1	1	1	1	1	1	1	1	1
????	4	5	2	11		4	3	2	1	2	2	1	3	1	1	2	1	1	1			1	1	1	3	3	4	5	4	2	1	4	5	2	2	1	2	3	1	1	1	2	3	2	1	3	2	2	1
????	4	5	2	10	2	3	3	3	2	1	1	1	1	1	1	1	4	1	1	5	5	1	1	1	1	5	5	5	4	2	1	4	5	2	1	1	1	1	1	1	1	1	1	1	1		4	2	2
????	4	5	1		1	2	2	2	4	5	1	2	3	2	1	2	3	1	1	3	1	3	2	2	3	3		3	3	1	2	3	4	1	1	1	2	1	1	1	1	1	1	1	1	1	1	1	2
????	4	5	2	11	3	2	2	2	4	1	1	1	1	1	1	1	1	1	1	1	5	1	1	1	1	5	5	5	5	1	1	5	5	1	1	1	1	1	1	1	1	1	1	2	1	1	1	1	1
????	4	5	1	11	1	4	3	2	1	3	3	4	4	4	5	1	2	1	2	4	2	1	3	4	4	4	5	4	4	3	4	4	4	2	1	1	3	2	2	1	3	1	1	1	1	2	4	3	2
????	4	5	2	11	4	1	3	1	1	1	1	1	1	1	1	1	5	1	1	1	5	1	1	5	1	1	1	1	1	1	1	1	1	2	2	2	2	2	2	2	2	2	2	2	2	2	2	2	2
????	4	5	2		2	3	3	2	1	5	5	3	5	5	5	1	5	1	1	1	5	1	5	1	5	5	5	5	5	1	1	5	5	1	1	1	1	1	2	1	1	1	1	1	1	1	2	2	1
????	4	5	2		4	2	2	2	2	4	4	4	3	3	1	3	4	1	1	3	4	2	5	1	3	3	4	3	3	2	3	3	3	2	1	3	1	2	1	1	2	3	1	1	1	2	2	2	2
????	4	5	1	10	3	2	2	2	2	3	3	4	3	4	3	1	5	3	1	4	5	3	5	5	4	5	4	3	4	1	3	4	3	1	1	1	1	1	2	1	1	1		2	1	1	2	1	2
????	4	5	2	10	2	1	2	2	1	1	1	1	1	1	1	1	2	1	1	5	1	5	1	5	5	5	5	5	5	1	1	5	5	1	1	1	1	1	1	2	1	1	2	1	1	1	1	1	1
????	4	5	1		2	3	3	3	4	5	5	4	4	3	4	4	3	4	2	1	3	5	5	4	2	1	3	5	4	3	2	3	4	1	2	3	4	3	1	2	4	3	2	1	3	4	2	3	2
????	4	5	2	10	3	1	1	2	4	4	1	1	3	3	1	1	3	2	3	3	2	3	3	1	1	3	3	2	1	3	3	3	2	3	3	3	2	1	2	1	1	1	3	2	1	1	1	2	1
????	4	5	2	11	3	2	1	1	2	5	3	5	3	5	3	5	3	4	2	5	3	1	1	1	5	5	5	3	5	1	3	5	1	2	1	2	1	1	3	1	2	1	1	2	1	2	1	1	1
????	4	5	2	2	5	1	2	2	1	1	1	1	1	1	1	1	1	1	1	1	5	1	1	1	5	5	5	5	5	1	1	5	5	4	1	1	1	1	1	1	1	1	1	1	1	1	1	1	1
????	4	5	2	11	3	3	2	2	2	1	1	4	1	1	1	1	1	1	1	1	2	1	1	1	2	1	1	1	3	1	1	3	2	2	1	2	1	1	1	1	1	1	2	2	1	1	2	2	1
????	4	5	2	10	1	2	1	2	1	1	5	1	1	5	5	1	5	5	1	1		1	1	1	5	5	1	1	1	1	1	5	1	2	1	2	1	1	1	1	1	1	1	1	1	1	2	2	1
????	4	5	1		3	1	2	3	1	3	3	3	3	5	4	5	5	4	4	5	3	3	3	3	3	4	4	5	3	4	5	5	4	2	2	3		2	1	2	2	4	4	3	3	4	3	2	2
????	4	5	2	10	1	2	2	2	3	4	4	4	4	4	4	2	2	2	2	2	4	2	4	2	2	5	5	4	5	2	2	4	5	2	1	1	1	1	1	1	1	1	1	1	1	1	1	1	2
????	4	5	2	10	3	2	2	2	1	2	2	2	2	2	3	2	2	2	2	4	4	2	2	2	4	2	4	4	2	2	2	4	2	2	1	2	2	2	1	2	2	2	2	1	1	3	2	2	1
????	4	5	1	11	1	4	1	2	4	1	1	1	1	1	1	1	1	1	1	1	1	1	1	3	5	4	4	5	5	1	1	5	5	3	2	2	2	1	1	1	3	1	2	1	1	2	3	2	1
????	4	5	1		4	2	2	2	1	1	3	1	1	2	2	2	1	1	1	1	1	1	2	1	1	5	1	5	5	1	1	5	5	1	1	1	1	2	1	2	2	2	1	1	1	2	1	1	1
????	4	5	1	11	3	2	2	2	1	2	1	1	1	1	2	1	2	1	1	1	2	1	2	1	4		1	1	5	5	5	5	5	2	2	3	4	1	2	3	2	1	4	1	3	4	2	2	4
????	4	5	1	11	2	2	2	1	1	4	4	2	2	2	2	2	2	1	1	5	5	5	4	4	4	4	5	5	5	1	4	4	4	1	1	1	1	1	1	1	1	1	1	1	1	1	3	2	1
????	4	5	2	10	3	1	3	2	2	2	5	5	4	3	3	3	3	4	3	3	3	2	3	3	4	2	2	4	5	4	3	2	1	1	1	1	1	1	1	1	1	1	1	1	1	1	1	1	2
????	4	5		10	3	2	1		2	1	1	1	1	1	1	2	2	1	1	1	5	1	1	1	2	1	1	1	2	2	1	1	1	1	1	1	1	1	1	1	1	1	1	1	1	1	2	2	1
????	4	5	2	10	4	1	2	2	1	1	1	1	1	1	1	1	1	1	1	1	4	2	1	3	2	4	2	1	4	5	3	3	3	2	3	1	1	1	1	1	1	1	1	1	1	1	2	2	2
????	4	5	2	11	3	2	2	2	1	1	1	1	2	1	1	1	2	1	5	5	4	4	5	5	4	5	5	5	5	1	5	5	5	2	2	1	1	1	1	1	1	1	1	1	1	2	1	2	2
????	4	5	1	11	2	3	2	2	2	1	1	1	1	1	1	1	1	1	1	1	5	2	1	1	1	4	4	5	5	1	4	5	5	1	1	1	1	1	1	1	1	1	1	1	1	1	3	1	1
????	4	5	2	11	3	2	2	2	1	1	1	1	1	1	1	1	4	1	1	1	1	1	5	1	5	5	5	2	1	2	1	1	1	2	2	2	2	1	3	1	2	2	2	1	1	1	2	2	2
????	4	5	2	11	1	2	1	2	1	1	1	1	1	1	5	1	1	1	5	1	5	1	1	5	5	5	1	5	5	1	1	5	5	2	2	2	1	1	1	2	2	2	2	2	1	2	2	4	2
????	4	5	1	0	3	1	1	2	2	5	5	5	5	5	5	1	5	5	5	5	5	5	5	5	5	5	5	5	1	3	3	3	5	3	1	2	1	1	1	1	1	1	1	1	1	1	1	1	1
????	4	5	2	11	3	2	1	2	1	1	1	2	1	1	1	1	1	1	1	3	5	1	2	3	5	4	5	5	5	4	5	5	5	2	1	1	1	2	1	2	2	2	1	1	1	3	2	1	1
????	4	5	1	11	2	2	2	2	1	1	1	2	1	1	1	1	1	1	1	1	1	1	3	2	1	2	1	1	1	1	1	1	1	2	2	2	1		2	2	2	1	2	3	2	2	2	1	1
????	4	5	2	12	1	2	2	1	2	1	1	1	1	1	1	1	1	1	1	1	5	1	1	4	5	5	1	5	5	2		5	5	2	1	1	1	2	1	2	2	2	1	2	2	1	2	1	1
????	4	5	1	11	3	2	2	3	1	4	5	5	5	5	4	2	5	5	5	5	5	5	1	5	5	5	5	5	5	1	1	5	5	2	1	1	1	2	2	2	1	2	1	2		4	2	2	1
????	4	5	2		1	3	2	2	2	5	5	5	5	5	5	1	1	1	1	1	5	1	1	5	5	5	5	5	5	1	1	5	5	1	1	1	1	1	1	1	1	1	1	1	1	1	4	1	1
????	4	5	1	11	3	2	2	2	4	5	1	1	1	1	1	1	1	1	1	1	5	1	1	1	5	4	5	5	5	1	1	5	4	1	1	1	1	2	1	1	1	2	1	1	1	1	2	1	2
????	4	5	1		3	2	2	2	1	1	1	1	1	1	1	1	2	1	1	1	4	1	4	3	4	3	4	3	4	2	3	3	3	1	1	1	1	1	1	1	1	1	1	1	1	1	1	1	1
????	4	5	1	11	2	2	2	2	1	1	1	1	1	1	1	1	1	1	1	1	5	1	1	5	1	5	1	5	5	1	1	5	1	1	1	1	1	1	1	1	1	1	1	1	1	2	2	1	1
????	4	5	2		3	2	2	3	4	5	5	4	4	5	5	4	4	3	5	5	4	3	4	3	4	5	5	4	4	3	4	4	3	2	1	1	1	1	1	1	1	1	1	1	1	1	2	2	1
????	4	5	2		3	2	3	3	3	1	1	1	1	1	1	5	1	1	1	5	5	4	1	2	4	1	1	1	1	1	1	1	1	1	1	1	1	1	1	4	4	1	1	1	1	1	1	4	1
????	4	5	2	11	4	2	1	2	3	1	1	1	1	1	2	1	5	5	5	1	5	4	1	1	5	4	5	2	4	3	2	5	4	2	1	1	1	1	1	1	1	1	1	1	1	1	4	1	2
????	4	5	1	10	3	3	3	3	1	5	5	5	5	5	5	5	5	1	1	1	5	1	1	5	5	5	5	5	5	1	1	5	5	3	3	4	4	4	4	1	1	1	1	3	1	1	4	2	4
????	4	5	2	11	2	1	2	2	1	4	3	4	5	5	4	5	4	5	4	5	5	4	3	4	5	2	1	4	5	4	3	4	4	1	1	1	1	2	3	4	2	4	3	3	4	3	4	1	1
????	4	5	2		2	2	1	2	4	2	1	3	2	4	4	3	4	5	1	2	2	4	3	2	5	4	3	4	2	1	1	4	2	2	1	3	3	2	1	2	2	1	2	1	1	1	2	1	2
????	4	5	2	11	1	3	3	1	4	3	2	1	1	1	1	5	2	2	1	1	1	5	5	5	5	5	5	5	4	3	2	2	2	1	1	1	1	1	2	2	1	1	1	1	1	2	2	1	1
????	4	5	2	10	3	2	4	3	1	5	1	1	1	1	1	1	1	1	1	5	1	5	5	1	5	5	5	5	5	5	5	5	5	4	4	4	4	4	4	4	4	4	4	4	4	4	4	4	4
????	4	5	1	11	2	2	2	1	1	2	2	3	1	2	3	3	1	3	1	2	3	2	2	2	2	3	4	3	3	2	3	3	3	2	2	3	1	2	1	1	2	3	2	1	1	3	2	2	2
????	4	5	1	11	2	3	3	1	1	1	1	1	1	1	1	1	1	1	1	1	5	5	1	5	5	5	1	5	5	1	1	5	5	2	2	3	1	2	1	2	2	1	1	1	1	1	3	1	1
????	4	5	1	11	2	2	2	2	1	5	1	1	1	1	1	1	5	1	1	1	1	5	1	5	5	5	1	5	5	1	5	5	5	1	1	1	1	1	1	1	1	1	2	2	1	2	1	1	1
????	4	5	2		3	2	2	2	4	2	1	1	1	2	2	2	1	1	1	1	1	1	1	1	2	1	2	1	1	4	5	2	3	2	1	1	1	1	1	1	1	1	1	1	1	1	2	1	1
????	4	5			2	3	3	2	2	3	2	2	2	2	3	1	1	1	1	5	5	1	1	1	5	3	3	5	5	3	3	5	5	2	2	1	1	1	1	2	1	1	1	1	1	1	1	2	1
????	4	5	2		1	3	2	3	2	4	4	5	3	5	5	2	3	5	1	3	3	4	3	5	4	3	2	3	5	3	1	3	3	3	2	2	1	2	2	2	3	1	2	2	1	2	2	2	2
????	4	4	2	10	3	2	2	2	2	4	2	3	3	2	3	2	4	3	4	3	4	4	2	4	2	4	2	4	5	3	2	4	3	2	3	2	3	2	3	2	3	2	3	2	3	2	3	3	2
????	4	4	2		4	2	1	2	1	4	3	3	5	3	5	1	4	1	4	5	5		4	3	5	4	3	5	4	3	3	5	4	2	4	1	1	1	1	1	2	2	1	1		1	2	1	1
????	4	4	2	11	1	2	2	1	1	3	1	1	3	3	1	3	1	1	1	4	2	1	1	4	3	3	2	3	3	1	3	3	3	1	1	1	1	1	1	1	1	2	1	1	1	1	1	1	1
????	4	4	2	11	2	3	2	1	1	1	1	1	1	3	3	1	5	1	1	5	5	1	1	5	1	1	5	1	5	1	2	4	1	1	3	1	1	1	1	1	1	1	3	1	1	2	1	1	1
????	4	4	1	11	3	3	2	2	1	1	1	3	1	2	1	1	5	2	1	5	5	1	3	5	1	1	5	1	5	1	1	1	3	1	1	1	1	1	1	1	1	1	3	1	1	1	1	1	2
????	4	4	2	11	3	3	2	1	1	1	1	1	1	1	1	1	1	1	1	2	5	1	1	5	3	5	4	4	2	1	1	5	4	2	1	1	1	1	1	2	1	1	2	2	1	1	2	2	2
????	4	4	2	11	2	2	2	1	1	1	1	1	1	1	1	1	1	1	1	2	5	1	1	5	3	5	4	4	2	1	1	5	4	1	1	1	2	1	1	2	1	2	1	1	1	1	2	1	2
????	4	4	1	11	1	1	1	1	1	3	2	3	2	3	2	2	4	4	5	5	2	3	2	4	2	5	2	5	2	3	2	3	2	3	2	3	4	4	2	3	2	1	1	1	1	1	1	1	2
????	4	4	1	10	3	2	1	2	1	3	3	3	2	2	2	3	3	3	4	3	3	2	3	3	2	3	4	3	3	2	3	3	2	2	2	1	1	1	1	1	2	2	2	2	1	1	1	1	1
????	4	4	2	10	3	4	4	2	2	1	1	2	1	1	1	1	2	1	1	1	1	1	1	1	1	4	1	1	1	1	1	2	2	1	1	1	2	3	1	1	1	1	1	2	1	2	3	1	2
????	4	4	1	11	2	2	2	2	1	1	1	1	1	1	4	1	1	1	1	1	4	1	1	5	1	5	1	1	5	1	1	5	4	2	1	1	1	1	1	1	1	2	1	1	1	1	1	1	1
????	4	4	2	11	1	1	1	2	2	2	4	2	3	4	3	3	1	1	1	1	4	1	1	1	1	1	2	1	2	2	2	2	3	1	1	1	2	2	1	2	1	2	2	2	1	1	1	2	1
????	4	4	2	12	1	1	1	2	2	4	2	3	4	2	4	1	1	1	3	3	3	3	3	2	4	5	1	3	3	3	3	3	3	2	3	2	1	1	3		1	2	3	3	2	3	1	2	3
????	4	4	2	10	3	3	3	3	1	2	3	4	2	3	3	2	3	2	3	2	3	2	3	2	3	2	3	4	4	2	3	4	2	3	2	3	2	3	2	3	4	2	3	2	2	3	2	2	3
????	4	4	2	12	3	1	1	2	1	3	3	4	3	4	5	5	5	5	3	5	4	4	4	5	4	4	4	4	4	4	3	4	5	2	3	3	2	1	2	1	2	1	3	3	1	4	2	2	3
????	4	4	1	12	3	3	3	2	1	3	3	3	3	3	3	3	3	3	3	3	3	3	3	3	3	3	3	3	3	3	3	3	3	2	2	2	2	2	1	1	2	2	1	2	2	2	1	1	2
????	4	4	2	11	4		3		2	2	4	3	2	3	2	3	2	2	4	3	2	4	3	5	3	4	3	1	3	2	5	3	4	1	2	3	4	2	3	3	2	4	4	3	4		3	2	3
????	4	4	1	11	3	3	2	1	1	4	4	2	1	2	1	1	1	4	2	2	5	1	2	2	4	4	5	4	5	1	4	5	5	1	1	1	1	1	1	2	1	1	1	2	1	1	3	1	1
????	4	4	1	10	2	2	2	2	2	3	3	1	3	1	1	1	3	1	1	3	2	1	3	3	3	3	3	3	3	1	3	5	3	1	1	2	1	3	1	1	1	1	1	1	1	2	1	1	2
????	4	4	2	11	2	1	2	3	4	1		4	1	5	1	1	1	4	1	1	1	1	5	1	1	1		1	5	5	1	1	1	2	1	3	4	4	1	1	2	1	3	4	1	1	1	1	3
????	4	4	2	10	3	2	2	2	1	3		5	3	3	1	1	1	1	1	4	5	1	5	3	3	5	4	5	3	1	3	1	2	3	1	1	2	2	1	1	2	2	1	1	1	1	1	2	1
????	4	4	1	11	2	2	2	2	2	1	1	1	1	1	1	1	1	1	1	1	1	1	1	2	1	5	1	1	5	1	3	4	4	1	1	1	1	1	1	1	1	3	1	1	1	1	1	1	1
????	4	4	2	10	4	2	2	2	1	1	1	3	1	1	1	1	2	1	1	1	5	1	1	4	1	4	1	1	5	1	1	5	3	1	1	1	1	1	1	1	1	1	1	1	1	1	1	1	2
????	4	4	2	10	3	2	2	2	1	1	1	1	1	1	1	1	1	1	1	1	5	1	1	5		5	1	5	5	5	1	5	5	1	1	1	1	1	1	1	1	1	1	1	1	1	1	1	1
????	4	4	2	10	2	1	1	1	1	3	3	3	3	2	3	4	3	4	2	3	3	2	4	3	4	5	2	4	3	1	3	4	1	4	1	3	2	3	2	3	1	3	2	2	2	2	2	2	1
????	4	4	2	10	3	1	1	2	4	3	3	3	2	3	1	1	1	1	1	3	2	1	2	4	4	3	3	3	3	1	3	2	5	1	1	1	2	2	1	1	3	1	3	1	1	2	3	1	2
????	4	4	2	10	3	1	1	3	1	1	5	1	1	1	1	1	1	1	1	1	5	1	1	1	5	1	1	1	4	3	4	3	1	2	2	2	1	1	2		1	2	2	2	1	2	1	3	4
????	4	4	1	11	2	1	2	1	1	3	1	3	1	3	3	3	1	1		1	1	1	1	1	1	1	1	3	4	1	3	1	3	1	1	1	1	2	1	1	1	2	2	1	1	1	2	1	1
????	4	4	1	10	3		4	3	4	3	5	1	3	3	4	1	1	1	1	3	5	1	1	1	5		4	5	4	5	3	4	3	2	1	1	1	1	1	1	3	3	1	2	1	3	1	2	1
????	4	4	1	11	3	2	1	2	2	2	2	4	4	4	4	2	2	2	2	2	4	2	2	2	4	3	2	3	4	2	2	4	3	2	2	2	2	1	1	1	2	1	2	1	2	2	2	2	2
????	4	4	1	10	1	2	3	1	4	1	1	1	1	2	1	1	1	1	1	5	5	1	2	4	5	5	2	5	5	4	2	5	5	1	1	2	1	1	1	1	1	1	1	2	1	1	2	2	2
????	4	4	1	11	3	1	3	3	2	1	1	1	1	1	3	2	3	1	1	1	1	1	1	5	5	5	5	5	5	1	2	5	5	1	1	1	1	1	1	1	1	1	1	1	1	1	1	1	1
????	4	4	2	10	2	2	2	2	1	3	2	3	1	1	1	1	2	1	1	1	1	1	2	1	1	3	5	4	4	1	1	3	5	1	1	1	1	1	1	1	1	1	1	1	1	1	2	1	1
????	4	4	2	10	2	2	2	2	1	4	1	4	3	2	5	3	2	5	1	1	1	3	3	5	5	4	3	4	4	1	4	3	5	2	3	3	2	2	3	1	2	1	2	2	1	4	2	3	3
????	4	4	1	10	3	3	3	2	4	2	1	1	4	3	3	1	1	3	1	3	5	3	3	2	4	3	1	3	3	1	3	4	4	2	2	1	2	1	1	2	2		1	1	1	2	1	1	2
????	4	4	1	10	5	1	1	2	1	5	5	5	4	4	4	3	4	5	5	4	5	3	2	5	5	4	5	5	5	1	5	5	5	3	2	3	2	3	3	2	3	2		1	2	2	2	2	2
????	4	4	2	12	3	3	3	1	2	1	1	1	1	1	2	1	5	2	3	5	5	5	1	5	5	5	5	5	4	5	3	3	4	2	2	2	2	1	1	2	2	2	2	2	2	2	2	2	2
????	4	4	1	11	3	2	2	2	1	5	5	5	5	5	1	1	5	3	4	3	4	3	3	4	5	3	5	3	3	1	3	4	3	2	2	2	1	2	2	2	3	4	2	3	2	2	3	2	2
????	4	4	2	10	3	2	2	3	4	1	4	2	3	2	3	1	2	1	1	3	2	3	2	3	2	5	1	3	3	1	5	1	2	3	1	1	1	2	1	2	1	1	2	3	1	1	3	1	2
????	4	4	2	11	1	2	2		2	3	3	4	3	3	4	4	2	2	1	4	2	1	3	2	4	4	4	4	3	3	2	3	4	2	3	3	2	1	2	2	2	2	2	2	2	2	2	2	2
????	4	4	2	10	2	3	3	2	2	1	1	3	3	3	3	1	1	3	1	3	3	3	3	3	3	4	4	3	3	1	3	3	3	2	3	3	2	2	2	1	3	2	3	2	1	3	2	2	2
????	4	4	1	10	2	1	2	2	1	5	4	1	1	1	1	1	1	1	5	5	5	1	5	5	5	5	1	1	5	1	1	1	1	1	4	1	1	1	1	1	1	1	4	1	1	1	1	1	1
????	4	4	2	10	3				1	3	3	2	2	3	2	2	2	2	1	2	3	3	4	3	3	3	3	4	2	4	2	3	3	2	3	2	2	3	1	2	1	1	2	2	1	1	2	2	2
????	4	4	2	11	4	2	3	1	1	1	1	1	1	1	1	2	4	2	4	2	3	2	3	3	2	4	3	2	1	2	4	3	2	2	3	4	2	3	1	1	3	2	3	1	3	2	3	1	2
????	4	4	1	11	2	1	2	3	4	4	3	4	5	3	4	3	4	3	3	4	3	2	3	2	3	4	5	5	2	3	2	4	5	2	3	2	3	2	2	2	1	1	1	3	2	4	2	1	2
????	4	4	1	10	2	2	1	2	4	2	1	1	1	1	1	2	1	3		2	4	2	3	2	4	2	3	1	5	1	2	3	4	1	1	1	1	2	1	1	1	3	2	1	1	1	1	1	1
????	4	4	1	10	3	2	1	2	1	3	1	3	3	3	1	2	1	2	1	4	3	1	3	1	5	4	1	2	5	1	2	3	4	1	1	1	1	2	1	1	1	3	2	1	1	1	1	1	1
????	4	4	2	12	3	2	2	1	1	2	3	2	1	3	1	1	1	1	1	1	2	1	1	2	1	2	3	4	4	1	3	5	3	1	1	1	1	1	1	1	1	1	1	1	1	2	1	1	1
????	4	4	1	11	1	2	2	3	4	1	1	3	1	1	1	1	1	1	1	1	5	1	1	1	3	3	2	3	4	1	3	5	3	1	1	1	1	1	1	1	1	1	1	1	1	1	1	1	1
????	4	4	2	10	2	3	3	2	1	3	5	2	1	3	3	3	5	5	5	5	3	3	3	3	2	2	5	5	3	2	2	2	3	2	1	2	2	2	3	3	4	1	3	3	3	2	3	2	3
????	4	4	1	10	3	2	2	1	2	3	5	2	1	3	3	3	5	5	5	5	3	3	3	3	2	2	5	5	3	2	2	2	3	2	1	2	2	2	3	3	4	1	3	3	3	2	3	2	3
????	4	4	1	11	2	1	1		1	5	1	1	1	1	3	5	3	1	3	5	1	1	3	2	5	5	3	1	2	1	3	3	1	1	2	2	2	2	1	1	1	1	1	1	1	2	1	1	1
????	4	4	1	11	2	1	1	2	1	5	5	5	5	5	3	3	5	5	3	3	5	5	5	5	5	5	3	3	3	3	3	3	3	2	2	2	1	1	2	1	1	2	1	1	1	2	3	2	2
????	4	4	2	10	2	1	1	1	1	2	2	2	1	1	1	1	1	1	1	1	5	1	1	1	4	3	3	3	3	1	3	2	1	3	2	1	1	1	1	1	2	1	1	1	1	1	1	1	2
????	4	4	1	10	1	2	2	1	4	5	5	5	5	1	5	5	1	1	1	1	5	1	3	3	3	3	1	3	3	1	3	3	5	2	1	2	1	2	1	1	1	1	2	1	1	2	2	2	4
????	4	4	2	10	3	2	3	1	1	1	1	1	1	1	1	1	1	1	1	5	5	1	1	1	5	5	1	1	1	4	1	1	4	1	1	1	1	1	1	1	1	1	1	2	1	1	1	2	1
????	4	4	1	11	3	2	2	2	1	1	1	1	1	1	1	1	4	4	1	5	5	3	1	5	5	5	1	5	3	1	3	4	3	1	1	1	1	1	1	1	1	1	1	1	1	1	1	1	1
????	4	4	1	11	3	2	2	2	3	1	1	3	1	1	1	1	1	4	1	5	5	3	2	4	2	5	2	3	4	3	2	4	3	1	2	2	1	1	1	1	1	1	1	2	1	1	1	1	1
????	4	4	2	10	4	4	4	2	3	3	3	3	3	3	3	3	3	3	1	3	5	1	1	3	3	3	3	3	3	4	3	3	3	1	2	1	1	1	1	1	1	1	1	1	1	1	1	1	2
????	4	4	1	10	2	2	3	2	1	1	1	1	1	1	1	1	1	1	1	1	1	1	1	1	5	1	5	5	3	1	1	1	5	1	1	1	1	1	1	1	1	1	1	1	1	1	1	1	1
????	4	3	1	11	2	2	1	1	1	1	1	1	1	1	1	1	1	1	1	5	4	1	5	5	3	5	4	4	5	1	4	4	5	1	2	1	1	1	1	1	1	1	1	1	1	1	3	1	1
????	4	3	2	11	4	4	2	1	1	1	1	2	3	5	3	1	3	1	1	5	1	1	1	1	3	2	5	5	5	1	1	5	5	2	2	2	3	3	4		3	2	1	2	3	4	4	1	1
????	4	3	2	11	3	1	1	2	1	2	2	2	1	1	1	4	4	4	5	5	5	3	3	3	1	1	1	5	4	3	2	4	5	2	4	2	3	4	1	1	3	2	2	2	3	3	3	2	2
????	4	3	1	11	3	3	3	3	1	3	5	1	3	5	3	3	2	4	4	3	3	5	5	5	4	5	4	3	3	3	5	5	3	3	2	4	4	3	1	2	4	3	1	2	4	4	1	3	2
????	4	3	1	10	3	1	1	2	1	5	5	5	5	5	4	2	5	5	5	5	5	2	4	5	4	4	5	2	4	5	5	4	4	3	3	3	3	4	2	3	3	2	3	2	2	1	4	2	2
????	4	3	2	11	3	1	1	2	1	4	2	4	2	3	2	1	4	1	2	4	2	1	2	2	4	3	5	2	2	1	4	4	2	4	3	3	1	4	2	3	2							2	3
????	4	3	1	12	2	1	1	3	3	3	2	4	2	3	2	2	4	1	4	2	3	1	2	2	4	3	5	2	2	1	4	4	2	4	3	3	1	4	2	3	2	1	1	1	1	3	4	2	3
????	4	3	2	11	3	2	1	2	1	1	1	1	1	1	1	1	1	1	1	1	2	1	2	4	1	5	1	4	4	1	1	1	4	2	2	1	1	1	1	1	1	1	1	3	1	1	1	1	2
????	4	3	1	10	4	2	1	2	1	3	4	1	4	3	3	1	3	3	1	5	5	3	3	5	3	5	5	3	5	3	3	5	3	1	1	2	1	1	1	2	1	1	2	2	2	1	1	1	2
????	4	3	1	10	2	2	2	2	1	1	1	1	1	2	3	2	1	1	4	3	3	3	2	2	2	3	5	4	4	1	1	3	3	3	2	2	2	2	1	2	1	2	1	2	2	3	1	2	3
????	4	3	1	10	2	2	1	1	4	1	1	1	1	1	1	1	1	1	1	1	5	1	1	2	5	5	3	5	5	1	2	4	5	2	1	1	1	1	1	1	1	1	1	1	1	4	1	1	3
????	4	3	2	11	2	2	2		2	1	1	1	1	1	1	1	1	1	1	5	5	1	1	4	5	5	5	5	5	1	1	5	4	3	1	2	1	1	1	1	1	1	1	1	1	4	2	1	1
????	4	3	2	11		1	1	2	1	4	3	3	3	4	3	1	3	3	3	4	3	3	3	4	3	3	3	3	4	3	2	4	2	2	2	2	2	2	1	2	2	2	2	2	1	1	2	2	2
????	4	3	1	10	3	2	1	1	1	1	1	3	1	1	1	1	1	1	1	3	1	1	1	5	3	1	3	1	3	3	3	4	3	1	1	1	1	1	1	1	1	1	1	1	1	1	1	1	1
????	4	3	1	11	2	4	4	2	4	3	2	4	3	2	3	2	5	5	5	4	5	4	5	1	4	4	5	4	3	5	2	3	4	2	1	1	2	1	2		2	1	1	3	1	2	1	1	3
????	4	3	2	11	3	2	1	1	1	1	1	2	1	1	1	1	1	1	1	1	1	1	1	1	1	4	1	4	4	1	1	4	1	1	1	2	1	1	1	1	2	1	1	1	1	1	1	1	2
????	4	3	2	10	3	2	2	1	2	3	3	5	3	3	1	3	5	1	3	1	5	3	5	3	5	3	4	3	5	3	3	5	5	2	3	3	1	3	2	1	3	1	2	3	1	4	1	2	1
????	4	3	1	10	3	1	1	1	2	1	1	1	1	1	5	1	1	1	1	1	5	1	1	1	5	5	4	5	5	1	1	4	5	3	1	1	1	1	1	1	1	1	1	1	1	2	3	1	2
????	4	3	2	10	3	2	2	1	1	1	1	1	1	1	2	1	1	1	1	1	1	1	1	1	4	5	4	5	4	1	1	4	3	3	1	1	1	1	1	1	1	1	1	1	1	2	3	1	2
????	4	3	2	10	2	1	1	1	1	1	2	4	1		1	1	2	1	1	1	2	1	1	2	1	1	1	2	2	1	3	5	4	1	1	1	1	1	2	1	1	1	1	1	1	1	1	1	3
????	4	3	1	11	2	3	3	1	1	5	5	1	4	4	1	4	5	5	5	4	5	1	5	5	5	4	5	5	5	1	5	5	4	3	2	2	3	3	4	3	3	2	4	4	1	2	1	2	2
????	4	3	2	11	2	1	2	1	1	4	4	4	2	2	2	1	1	1	1	1	1	1	5	1	1	4	5	2	4	1	1	4	4	4	3	2	1	3	4	2	3	3	4	1	1	1	1	1	1
????	4	3	2	11	3	3	1		1	4	3	3	3	4	3	1	3	3	3	4	3	3	3	4	3	3	3	3	4	3	2	4	2	2	2	2	2	2	1	2	2	3	2	2	1	1	2	2	4
????	4	3	1	10	3	2	1	1	2	1	1	1	1	1	1	1	5	5	1	5	5	5	5	5	5	5	5	5	1	5	1	5	5	2	2	3	2	1	2	2	2	2	2	2	2	2	2	2	2
????	4	3	1		2	2	3	2	4	1	3	1	1	1	2	3	1	1	1	3	5	1	2	2	4	4	4	5	4	5	2	4	4	2	2	2	1	1	1	2	2	3	1	2	2	1	2	2	2
????	4	3	2		3	2	2		1	3	5	2	1	2	2	1	5	4	1	4	5	5	5	2	2	4	5	4	4	5	5	4	3	3	4	3	2	1	1	1	3	2	1	3	1	3	4	2	1
????	4	3	1	11	2	3	1	2	1	3	3	2	1	1	2	1	3	3	1	2	5	1	2	3	4	4	2	3	4	2	2	4	5	1	1	2	1	1	1	1	1	1	2	2	1	2	3	1	1
????	4	3	1	10	4	1	1	2	2	2	3	4	3	3	4	1	1	1	1	5	5	1	5	3	4	4	5	5	5	1	2	1	5	1	2	1	1	1	2	1	1	1	1	1	2	1		3	4
????	4	3	2	10	4	2	2	1	2	5	4	1	1	1	1	1	1	1	5	3	5	2	1	5	5	5	5	4	5	5	5	5	5	4	4	2	1	2	4			1	1	1	1	4	4	4	4
????	4	3	1	10		1	2	1	1	2	5	5	5	5	5	5	3	4	1	3	2	2	2	2	2	2	2	2	1	1	1	1	5	1	1	1	1	1	1	1	1	1	1	1	1	1	1	1	1
????	4	3	1	11	3	2	2	1	1	1	1	1	1	2	3	1	3	5	1	1	5	5	4	5	5	4	5	4	5	1	2	5	5	3		1	4	1	4	2	1	4		4	4	4	1	3	1
????	4	3	2	11	3	2	1	2	1	3	2	3	3	2	2	1	3	3	1	1	5	3	3	5	4	3	5	3	5	1	3	5	5	3	3	2	1	2	1	2	2	2	3	2	3	1	1	2	3
????	4	3	2	11	2	5	4	1	1	1	1	5	1	1	1	2	3	2	1	1	5	4	5	4	5	5	2	3	5	3	2	4	1	1	1	1	2	1	2	1	1	2	1	1	1	1	2	1	3
????	4	3	2	10	3	1	1	1	1	2	1	2	1	3	1	1	1	2	2	5	3	1	1	5	5	5	3	1	4	1	2	3	4	3	1	3	1	2	1	1	1	1	2	2	1	2	1	1	1
????	4	3	2	11	2	1	2	1	1	3	1	5	2	5	1	5	5	1	5	5	1	5	5	5	5	5	5	2	5	1	1	5	5	1	2	1	1	1	1	1	1	1	1	1	1	2	1	3	1
????	4	3	1	11	2	3	2	2	1	2	2	2	2	2	3	1	2	2	2	4	4	3	4	4	4	3	4	3	4	2	2	2	4	2	1	2	1	1	1	1	1	2	2	1	1	2	2	3	2
????	4	3	2		2	4	4	2	1	3	4	3	3	2	3	3	3	5	3	3	3	4	3	3	2	5	2	3	3	3	2	3	3	3	2	3	2	3	2	3	2	3	1	1	2	2	3	2	3
????	5	3	1		1	3	3	2	4	1	1	1	1	1	1	1	1	1	1	1	5	1	1	1	5	5	1	5	5	1	1	1	5	1	1	1	1	1	1	1	1	1	1	1	1	1	1	1	1
????	5	3	2			2	3	2	1	1	1	1	1	3	3	1	1	1	1	2	1	1	2	5	2	5	1	3	4	1	2	4	4	3	2	1	3	4	1	1	1	1	1	2	1	1	1	1	2
????	5	3	1		4	2	2	1	4	1	1	1	1	1	2	2	2	1	1	2	2	4	2	1	4	2	2	1	4	2	1	5	4	2	1	1	1	1	1	2	2	1	2	3	1	1	4	1	1
????	5	3	2		3	2	2	1	1	3	3	3	3	3	3	1	1	1	1	1	3	1	1	3	1	3	4	3	3	3	2	2	4	1	1		1	1	1	1	1	1	1	1	1	1	2	1	1
????	5	3	1		1	4	3	1	4	2	2	1	3	2	2	3	2	1	5	3	2	2	3	2	5	5	3	2	3	5	2	4	2	3	3	4	4	4	3	1	3	2	3	1	1	2	3	2	2
????	5	3	2		3	1	1	1	1	4	4	2	1	3	3	3	1	1	3	4	5	3	3	5	5	5	5	5	1	1	3	1	1	3	1	1	2	1	1	1	2	2	1	2	1	2	1	1	1
????	5	3	1		4	2	1	3	1	5	4	1	1	4	5	1	2	2	5	1	2	1	4	2	4	5	2	4	4	1	2	4	5	3	2	3	2	1	4	2	3	4	2	3	1	1	2	2	2
????	5	3	2		3	4	4	1	1	1	5	1	1	1	1	5	1	1	1	1	1	5	1	5	1	5	1	5	1	5	1	5	5	1	4	1	1	4	1	1	4	1	4	4	1	4	1	1	1
????	5	3	1		3	1	1	1	4	3	3	2	3	1	3	2	3	3	2	5	3	1	5	5	3	5	3	5	1	3	5	5	3	2	1	1	1	1	1	1	1	1	1	1	1	1	3	1	1
????	5	3	2		3	2	2		1	1	4	1	4	4	1	4	1	1	1	4	4	1	1	4	4	5	1	4	5	1	1	1	4	2	2	1	1	1	1	1	1	1	1	1	1	1	3	2	1
????	5	3	1		3	1	1	1	1	1	1	4	1	1	4	2	5	5	1	1	1	1	1	5	1	1	4	5	5	4	4	5	5	1	1	1	1	1	1	1	1	2	1	2	1	3	4	1	2
????	5	3	1	2	3	2	2	2	2	3	2	3	3		2	2	2	2	2	2	3	2	2	3	2	3	2	2	3	3	2	3	3	2	2	2	3	2	3	2	3	2	2	2	1	2	2	2	2
????	5	3	1		3	1	1	2	1	2	2	1	2	1	1	1	1	1	2	1	1	1	1	1	3	2	1	4	4	1	2	4	2	1	1	1	1	1	1	1	1	1	1	1	1	1	1	1	1
????	5	3	2		2	1	1	2	1	2	2	5	2	1	2	1	3	4	1	1	5	1	1	2	4	3	4	2	4	2	1	3	4	2	3	2	1	2	1	2	4	2	2	3	1	3	2	1	2
????	5	3	1		3	1	1	3	1	5	5	5	5	4	5	3	4	4	4	5	5	5	5	5	5	3	5	4	5	5	4	5	5	3	3	2	2	2	1	2	3	3	4	4	3	4	3	3	4
????	5	3	2		2	3	1		1	2	5	3	2	3	2	3	4	3	5	2	3	4	2	3	4	1	1	4	3	1	1	3	2	2	1	4	2	4	2	1	3	1	3	4	1	3	2	2	1
????	5	3	1		2	1	1	2	1	1	1	1	1	1	1	1	1	1	1	1	5	1	1	5	5	5	1	5	5	1	1	5	5	1	1	1	1	1	1	1	1	1	1	1	1	1	4	1	1
????	5	3	1		2	1	2	2	2	1	1	3	1	2	1	1	3	2	1	1	1	1	1	3	2	3	3	3	3	1	2	3	2	2	1	1	1	1	2	1	2	2	3	2	1	1	1	1	2
????	5	3	2		1	2	2		1	3	1	1	1	3	3	1	1	1	3	5	1	3	4	5	5	3	2	5	1	3	5	5	3	1	1	1	2	1	1	1	1	1	1	1	1	1	1	1	1
????	5	3	1		2	2	2	3	4	1	1	3	1	3	5	3	5	1	5	1	5	1	5	3	3	2	1	3	3	3	2	2	3	2	3	2	1	3	2	1	1	2	1	1	1	1	1	1	2
????	5	3	2		3	2	2	2	1	2	4	1	4	3	1	2	4	2	2	4	2	2	1	5	4	4	5	4	5	4	1	5	5	1	1	1	1	1	1	2	1	1	1	1	1	1	2	3	3
????	5	3	1		3	3	4	2	2	1	1	3	1	1	1	1	3	2	1	4	5	3	1	3	2	4	4	3	3	1	3	3	3	2	1	1	1	1	2	1	2	2	1	1	1	1	1	1	1
????	5	3	2		3	2	2	3	2	4	4	4	4	4	4	1	4	1	1	4	5	1	5	5	5	5	4	2	5	5	4	5	4	3	2	2	2	2	2	2	2	1	1	1	1	1	1	2	1
????	5	3	1		2	2	2	1	1	5	5	5	5	1	5	1	1	1	5	1	5	5	5	5	5	5	1	5	5	5	5	5	1	1	1	1	1	1	1	1	1	1	1	1	1	1	3	1	1
????	5	3	1		3	2	1	2	1	4	2	1	1	2	4	1	5	5	1	4	1	4	5	5	5	4	1	2	4	1	2	5	4	3	2	1	2	2	3	1	2	1	1	1	3	1	1	2	3
????	5	3	1		2	2	2	2	1	3	2	3	2	1	1	1	4	1	3	3	2	1	3	4	5	4	2	1	4	1	4	5	5	1	1	1	1	1	1	1	1	1	1	1	1	1	2	1	1
????	5	3	2		2	3	3		1	1	1	1	1	5	1	5	1	5	1	1	5	1	1	5	1	5	1	5	5	1	1	5	2	1	1	1	1	1	1	1	1	1	1	1	1	1	2	1	1
????	5	3	1		3	2	2	2	2	3	2	2	2	2	3	2	2	3	2	2	4	1	1	2	3	3	4	4	4	2	2	4	3	2	1	1	1	1	2	1	1	1	1	1	1	1	1	2	2
????	5	3	1		2				2	1	1	1	1	1	2	2	2	3	3	4	5	5	5	5	1	5	5	5	5	1	1	2	4	2	3	3	1	1	1	1	2	1	1	1	2	2	2	1	2
????	5	3	2		1	2	2	1	2	1	1	2	1	2	2	1	2	4	3	4	5	2	4	3	5	1	5	4	3	1	3	4	3	2	3	2	3	3	1	1	1	1	2	4	1	3	2	1	2
????	5	3	2		3	2	2	2	1	1	1	1	1	1	4	1	4	1	5	4	5	1	5	5	5	4	4	5	5	5	2	4	4	2	1	2	2	2	1	2	2	2	1	3	2	4	3	1	3
????	5	3	2		2	2	2	1	2	4	4	5	4	4	5	5	5	5	1	1	1	3	5	3	3	4	5	4	3	1	3	5	5	3	4	1	2	3	2	1	3	1	4	1	1	2	3	3	4
????	5	3	1		2	1	1	2	2	5	5	5	5	1	1	1	5	1	1	1	5	5	1	1	5	5	5	5	5	5	1	1	5	2	2	2	1	1	1	1	2	2	1	1	1	1	2	2	2
????	5	3	1		2	1	1	2	1	4	2	2	3	2	3	3	3	2	2	2	2	3	2	2	4	3	4	3	3	3	2	2	2	1	1	1	1	1	1	1	1	1	1	1	1	1	1	2	2
????	5	3	2		2	1	1	1	1	2	4	2	3	2	5	4	2	3	1	5	4	2	2	2	3	2	5	4	4	1	1	2	3	2	1	1	1	1	2	1	1	2	1	3	1	2	4	2	2
????	5	3	2		4	2	1	1	2	1	5	1	1	3	5	1	2	3	1	2	5	1	5	5	4	4	3	2	4	1	2	5	4	1	2	1	3	1	1	1	2	2	3	4	3	2	2	1	2
????	5	3	2		1	3	3	2	1	3	3	2	1	1	1	2	1	1	1	1	1	2	3	2	3	3	3	1	3	1	1	1	3	1	1	2	1	1	1	1	2	1	1	1	1	2	1	1	1
????	5	3	2		3	2	1	2	2	5	5	5	5	4	4	2	4	3	2	2	5	3	4	3	5	3	5	3	2	1	4	3	4	3	2	2	2	2	3	1	3	1	1	1	1	2	2	3	2
????	5	3	2		3	2	2	2	2	3	3	1	1	1	1	1	1	1	1	3	4	1	2	2	3	4	1	1	4	4	3	4	4	2	1	1	1	1	1	1	1	2	1	1	1	1	2	1	4
????	5	3	1		2	2	2	2	2	1	1	1	1	1	4	1	4	1	3	1	5	4	5	4	5	5	5	5	4	2	3	5	5	2	1	1	1	2	3	1	2	1		2	1	3	3	3	1
????	5	3	2		4	1	1	1	1	1	1	1	1	1	1	1	1	1	1	1	1	1	1	1	1	1	1	1	5	1	1	1	4	1	1	1	1	1	1	1	1	1	1	1	1	1	1	1	1
????	5	3	2		3	3	3	2	1	3	3	5	4	4	2	1	5	1	1	1	1	1	1	5	5	5	5	5	5	5	5	5	5	1	1	1	1	1	1	1	1	1	1	1	1	1	1	2	1
????	5	3	1		1	2	1	1	1	1	5	5	1	5	1	1	5	5	1	5	5	1	1	5	5	5	5	5	5	1	1	5	5	1	2	1	2	1	1	1	1	1	2	2	1	1	3	1	1
????	5	3	2		1	3	1	2	2	5	4	5	5	4	5	5	5	3	3	2	5	4	1	1	3	4	4	5	5	1	5	5	5	1	1	3	1	1	2	1	2	1	1	2	1	1	2	3	4
????	5	3	2		3	3	2	2	2	4	3	3	3	4	4	4	4	4	3	4	3	4	3	4	4	3	4	5	4	1	3	5	4	2	1	1	1	1	2	1	1	3	1	3	1	1	4	1	2
????	5	3	2		2	1	2	2	4	5	4	5	5	5	4	2	4	4	2	4	5	2	3	2	5	5	5	3	3	2	5	5	5	2	1	3	2	1	2	1	2	1	1	1	2	2	3	2	2
????	5	3	2		3	2	1	1	2	1	1	1	1	1	1	1	1	1	1	1	5	1	1	1	1	5	1	5	5	1	1	5	5	1	1	1	1	1	1	1	1	1	1	1	1	1	1	1	1
????	5	3	2		3	2	1	2	1	1	1	1	1	2	1	1	1	1	5	1	5	1	5	1	5	5	5	5	5	1	1	5	2	1		3	1	2	1	2	1	1	3	1	1	1	3	1	2
????	5	3	1		3	3	3	2	2	4	3	2	5	4	3	1	3	5	4	3	3	2	3		4	3	3	5	5	3	4	5	5	2	2	2	1	4	3	1	2	3	2	1	1	4	3	2	3
????	5	3	2		3	2	2	1	1	4	4	5	5	3	4	1	4	4	4	5	5	4	5	4	4	5	5	5	4	3	4	4	2	2	1	2	2	2	3	1	2	1	1	2	1	1	2	2	3
????	5	3	2		1	2	3	2	4	4	4	4	4	4	4	3	1	1	1	1	5	1	5	4	2	3	2	3	5	4	3	2	3	1	1	1	1	1	1	1	1	1	1	1	1	1	3	1	3
????	5	3	2		3	2	2	2	2	1	1	1	3	3	4	1	2	1	1	5	5		4	2	4	5	2	5	5	1	3	5	5	1	2	2	1	3	2	1	2	2	3	2	1	3	1	1	1
????	5	3	2		4	2	1	1	2	3	4	1	3	2	4	1	2	2	1	3	1	2	1	3	1		1	5	5	1	1	5	2	2	2	2	2	2	2	1	1	1	1	2	1	4	3	2	1
????	5	3	1		3	2	2	3	4	2	3	1	2	2	2	1	4	1	1	4	5	1	1	4	4	5	4	2	2	4	1	4	4	2	3	1	2	1	1	2	2	1	2	1	1	4	3	1	2
????	5	3	1		2	2	1	2	1	2	1	2	1	1	2	1	1	1	1	2	5	1	2	4	2	4	2	4	2	5	2	3	4	2	2	1	1	1	2	1	1	1	1	2	1	2	1	1	1
????	5	3	1		2	1	2	2	1	5	2	4	4	2	3	1	1	1	1	1	5	1	1	5	5	5	1	5	5	1	4	4	4	2	2	2	2	1	2	1	2	1	1	2	1	1	3	2	1
????	5	3	2		3	3	1	2	4	1	1	1	1	1	1	1	1	1	1	1	1	1	2	1	2	2	1	1	1	1	1	1	1	1	1	1	1	1	1	1	1	2	1	1	1	1	1	1	1
????	5	3	2		3	2	1	2	1	1	1	1	1	1	1	1	1	1	1	1	1	1	5	5	1	5	5	5	5	1	1	5	5	1	1	1	1	1	1	1	1	1	1	1	1	1	1	1	1
????	5	3	1		1	2	1	1	1	1	1	1	1	1	1	1	1	1	5	1	1	5	1	5	1	1	1	1	5	1	1	5	1	1	1	2	1	1	1	1	2	1	2	2	1	1	1	1	1
????	5	3	2		1	2	2	2	4	1	1	1	1	2	1	1	1	2	1	5	5	4	1	4	5	5	1	5	5	1	4	5	5	1	1	1	1	1	1	1	1	2	1	1	1	3	1	1	1
????	5	3	2		1	2	2	1	4	5	5	2	3	1	4	1	2	1	1	5	2	4	3	2	4	2	3	3	2	1	1	5	3	3	2	1	1	2	2	3	2	1	4	4	1	2	1	2	3
????	5	3	1		2	2	2	2	1	1	1	1	1	1	1	1	1	1	1	1	1	1	1	1	5	4	1	5	5	1	2	4	5	1	1	1	1	1	1	1	1	1	1	1	1	1	3	1	1
????	5	3	2		3	2	1	2	1	3	2	5	3	3	5	3	3	1	1	1	1	1	1	5	3	3	5	2	5	3	1	5	3	1	1	1	1	3	2	1	1	1	2	2	1	2	1	4	1
????	5	1	1		3	1	1	2	1	1	1	1	1	1	1	1	1	1	1	1	1	1	5	1	5	5	1	5	5	1	5	5	5	1	2	1	1	1	1	1	1	1	2	1	1	1	1	2	2
????	5	1	1		3	2	2	2	2	5	5	5	5	5	5	3	5	5	1	5	5	5	5	5	5	5	5	5	5	5	5	5	5	4	3	1	3	1	4	1	3	1	1	1	1	1	4	1	1
????	5	1	2		3	2	2	1	1	1	1	1	1	1	1	1	1	1	1	1	1	1	1	1	1	1	1	1	5	1	1	5	5	2	2	2	2	2	2	2	2	2	2	2	2	2	2	1	1
????	5	1	2		3	2	2	2	4	1	1	1	5	5	1	1	1	1	1	1	1	5	5	5	5	5	5	5	5	1	5	5	5	1	1	1	1	1	1	1	1	1	1	1	1	1	1	1	1
????	5	1	2		3		3	2	1	3	4	5	4	2	2	3	3	3		2	3	4		3		2	3	5	2	3	2	4	3	1	2	1	1	1	1	1		3	1	3	1	1	1	1	1
????	5	1	2		3	2	2	2	1	1	1	1	1	1	1	1	1	1	1	1	1	3	1	1	1	3	5	5	4	1	1	4	4	1	1	1	1	1	1	1	1	1	1	1	1	1	1	1	1
????	5	1	2		3	2	1	2	3	3	3	2	3	2	2	2	3	3	2	3	3	3	2	4	3	4	4	4	4	4	3	4	4	2	1	2	3	1	2	1	2	3	1	1	1	3	3	2	2
????	5	1	2		4	2	2	2	2	2	2	2	2	2	1	1	1	1	1	1	5	1	3	2	5	4	1	1	5	1	1	5	5	1	1	1	1	1	1	1	1	1	1	1	1	1	1	1	1
????	5	1	1		3	1	1	2	1	1	1	1	1	1	1	1	1	1	1	1	1	1	1	1	4	2	4	5	4	1	3	4	4	1	2	2	1	1	1	1	1	1	1	1	1	1	1	1	1
????	5	5	2		2	1	1	2	4	1	1	1	1	1	1	1	1	1	1	1	1	1	1	1	1	1	1	1	5	1	1	1	1	1	1	1	1	1	1	1	1	1	1	1	1	1	1	1	1
????	5	5	2		2	2	3	2	4	2	4	3	3	5	5	2	3	4	5	1	3	5	2	4	2	4	5	1	2	4	2	4	2	2	3	1	3	2	3	4	3	2	3	4	2	1	3	3	2
????	5	5	2		1	2	2	2	1	1	1	2	2	2	1	1	3	1	1	2	1	1	1	2	1	2	3	5	5	2	2	4	3	1	1	1	1	1	1	1	1	1	1	1	1	1	1	2	2
????	5	5	1		2	1	1	1	1	3	3	3	3	3	3	3	3	2	2	2	2	3	2	4	4	3		2	5	5	4	4	4	2	3	3	2	1	2	2	1	1	1	1	2	1	3	1	2
????	5	5	1		1	1	2	3	2	5	5	5	5	5	5	5	5	5	1	5	5	5	5	5	1	1	1	1	5	5	5	5	5	4	3	2	4	3	2	4	3	2	4	3	2	4	3	4	4
????	5	5	2		4	2	2	2	2	4	4	2	2	4	4	2	4	2	2	4	4	2	4	4	4	4	4	4	4	4	4	4	4	3	3	3	3	1	1	1	2	2	2	1	1	3	3	3	2
????	5	5	1		2	4	4	2	2	1	1	1	1	1	1	1	1	1	1	1	5	1	1	1	1	1	1	1	4	4	4	4	4	5	1	2	1	1	1	1	1	1	1	1	1	1	2	1	1
????	5	5	1		2	2	2	2	1	2	2	2	2	3	2	3	2	3	3	2	1	1	1	3	2	3	3	4	4	2	3	4	5	1	2	1	1	1	1	2	2	1	1	2	1	1	1	1	2
????	5	5	2		1	2	3	1	3	1	1	1	1	5	1	1	1	1	1	1	5	1	1	1	1	5	1	1	5	1	1	5	5	1	1	1	1	1	1	1	1	1	1	1	1	1	1	1	1
????	5	5			3	2	1		1	4	3	2	1	3	2	1	1	1	2	2	3	2	1	3	5	3	1	4	3	1	3	4	4	1	2	3	1	2	1	3	4	4	2	1	2	1	2	1	2
????	3	6	2	10	2	4	3	2	4	5	5	5	5	5	4	1	4	5	5	5	4	4	5	5	5	1	5	5	4	5	5	4	4	2	3	2	1	1	1	1	1	1	1	4	1	2	3	1	1
????	3	6	1	9	2	2	2	2	4	5	1	5	5	5	5	1	5	1	1	5	5	5	5	5	5	5	5	5	5	5	5	5	5	2	3	2	2	3	3	2	2	2	1	3	1	4	2	1	4
????	3	6	2	10	3	1	1	3	4	2	4		5	3	2		3	4	3	4			4	1	4		5	3	4	4	3	4	3	2	1	3	2	2	1	2	3	2	1	4	2	1	1	2	1
????	3	6	2	10	1	1	1	1	2	1	1	2	1		1	1	1	1	1	5	1	1	1	5	1	5	1	5	5	1	1	5	5	1	2	1	1	1	1	1	1	2	2	1	1	1	1	1	1
????	3	6	2	10	3	3	3	2	2	1	1	2	1	1	5	1	3	1	1	5	1	5	1	5	5	5	5	5	5	1	1	5	5	3	1	1	1	1	1	4	1	3	1	4	1	2	1	1	1
????	3	6	2	9	2	2	1	2	1	5	3	4	4	1	2	4	4	2		3	5	2	2	5	4	5	5	2	5	1	5	2	4	1	1	2	2	1	2	2	4	1	2	1	2	1	1	1	2
????	3	6	2	10	2	2	2	3	2	1	1	1	1	1	1	1	1	1	1	5		1	1	5	5	5	1	5	5	1	1	5	5	4	2	1	1	4	1	1	1	1	1	1	1	1	1	4	4
????	3	6	2	10	2	3	3	2	2	2	3	3	4	3	4	1	1	1	1	5		5	5	5	5	1	1	1	4	1	2	5	1	1	1	3	1	1	1	1	1	3	1	1	1	1	1	3	2
????	3	6	1	9	3	3	3	2	2	1	1	3	3	3	2	1	2	2	1	5	5	3	3	2		4	3	2	2	2	1	4	3	2	1	2	1	2	1	1	1	1	1	1	1	3	2	2	3
????	3	6	2	9	3	1	1	2	4	1	1	1	2	3	2	3	2	1	1	1	2	1	2	3	4	3	5	4	1	1	1	5	4	2	1	1	1	1	1	1	1	1	2	1	1	1	2	1	1
????	3	6	2	10	2	2	2	2	3	3	3	1	3	3	1	3	1	3	5	3	1	3	1	1	3	3	1	3	5	1	5	3	3	1	1	1	2		1	1	1	1	1	3	1	1	3	1	1
????	3	6	1	10	2	1	1	3	4	4	1	1	1	1	2	1	4	5	1	5	5	1	1	5	5	5	5	1	5	1	1	5	5	2	1	1	1	1	1	1	1	1	2	1	1	1	2	1	1
????	3	6	2	9	5	2	1	2	1	3	3	3	3	1	3	1	3	1	1	5		1	1	3	5	5	5	1	3	1	3	5	3	2	1	4	1	1	1	1	1	1	1	1	1	2	1	1	3
????	3	6	2	9	2	2	2	1	1	5	5	4	2	4	4	5	4	1	1	5	5	4	2	5	5	5	4	5	5	1	5	5	5	2	2	4	3	1	2	1	2	2	3	2	1	2	1	1	1
????	3	6	1	10	3	2	2	2	1	5	1	5	5	1	3	3	5	5	5	5	5	1	5	5	5		5	5	1	1	1	5	1	1	1	1	2			1	1	2	3	1	1	1	1	1	4
????	3	6	1	9	3	3	3	2	1	1	1	1	1	1	1	1	5	1	1	5	5	1	1	5	1	5	1	1	5	1	1	1	1	1	1	1	1	1	1	1	1	1	1	1	1	1	1	1	3
????	3	6	2	9	2	5	4		4				4		5	5	5	4	5	4	1	5	4	3	2		3	2	4	1	4	2	4	4	3	2	1	1	2	2	3	2	2	4	3	1	1	2	3
????	3	6	2	10	4	1	1	2	2	1	1	1	1	1	1	1	1	1	1	5	5	4	1	2	5	5	4	5	5	2	1	5	4	1	1	4	1	1	1	1	1	1	1	1	1	4	1	1	1
????	3	6	1	9	3	2		1	2	2	2	4	1	2	1	2	3	1	3	2	2	2	2	4	1	2	1	2	1	5	5	5	3	2	4	3		1	1	4	4	3	1	3	1	3	3	2	4
????	3	6	1	9	4	3	3	2	1	1	1	5	1	1	2	1	5	2	1	5	5	2	5	5	5	4	5	1	4	2	1	4	4	1	1	3	1	2	1	1	1	2	1	2	1	1	1	1	4
????	3	6	2	10	1	1	1		1	3	3	3	3	2	2	1	5	1	4	5	5	4	4	5	5	3	4	3	4	1	3	4	5	1	3	2	1	1	1	1	1	1	1	1	1	4	1	2	1
????	3	6	2	10	3	5	5	1	2	2	3	2	4	5	1	2	4	2	1	2	1	2	4	2	5	5	5	4	4	1	1	5	5	2	2	2	1	1	3	1	2	2	2	2	2	2	1	2	2
????	3	6	2	10	3	2	2		2	1	1	5	1	1	1	1		1	1	1	5	1	5	1	1	5	1	1	5	1	1	5		1	1	1	1	1	1	1	1	1	1	1	1	1	1	2	3
????	3	6	2	10	5	2	2	2	2	5	5	5	5			2	1	1	1	1	1	2	2	5	5	5	5	5	2	4	2	4	2	2	2	3	3	3	3	1	1	1	1	1	1	1	2	1	1
????	3	6	2	10	4	1	1	1	1	3	5	5	5	5	5	1	5	5	1	5	1	1	1	1	5	5	5	5	5	1	5	5	5	1	1	1	1	1	1	1	1	1	1	1	1	1	1	1	3
????	3	6	2	10	2	3	2	1	1	1	1	3	1	1	3	1	4	3	5	4	5	1	4	3	5	3	4	4	4	3	4	3	4	2	3	1	2	1	1	1	2	3	1	1	1	1	1	1	1
????	3	6	2	9	4	4	4	1	1	3	1	5	3	1	1	1	1	1	1	1	1	1	1	5	5	3	1	3	5	3	3			1	1	1	1	1	1	1	1	1	1	1	1	1	3	2	1
????	3	6	1	9	2	4	3	2	1	5	5	1	2	3	3	2	4	1	1	3	5	2	5	5	4	3	2	3	3	1	3	3	5	1	1	1	1	1	2	2	2	1	1	1	1	1	1	1	3
????	3	6	1	9	3	2	2	2	2	3	2	4	3	2	1	1	3	1	1	5	5	5	1	5	1	3	1	1	1	5	1	5	1	1	3	1	2	1	1	1	1	1	1	1	2	1	1	1	2
????	3	6	1	9	1	2	1	1	1	1	1	1	5	5	5	5	1	1	1	1	1	1	5	5	5	5	5	5	1	1	1	5	1	4	1	1	1	1	1	2	1	2	3	1	1	1	1	1	1
????	3	6	1	10		1	1		3	5	5	1	2	4	5	1	1	5	4	5	5	1	2	5	4	5	5	5	5	2	4	4	4	2	2	1	1	1	1	2	1	1	3	3	1	2	1	1	4
????	3	6	2	10	2	2	2	2	4	4	1	5	3	5	3	1	5	5	3	5	1	1	4	1	4	3	4	3	2	1	2	3	3	3	3	2	1	1	1	2	1	3		1	1	4	3	1	1
????	3	6	2	9	3	4	3		4	1	1	1	1	1	1	1	2	1	1	1	5	1	4	1	5	2	5	1	5	1	1	5	1	1	1	1	1	1	1	1	1	1	1	1	1	1	2	1	2
????	3	5	2	9	1	1	1		2	5	4	4	4	4	4	4	5	5	5		1		1		1	2	1	1	2	1	2	2	1	1	4	1	1	2	3	2	4	3		1	1	3		3	3
????	3	5	2	9	2	1	1	1	1	2	2	2	4	4	4	4	4	4	4	4	4	5	5	5	5	5	5	5	3	3	4	4	5	2	2	3	2	3	2	1	1	1	1	1	1	1	1	1	1
????	3	5	2	10	1		4		2	3	3	3	1	1	1	1	1	1	1	1	1	1	3	3	2	2	2	2	3	3	3	3	3	3	1	1	1	3	1	2	3	3	2	1	1	1	1	3	2
????	3	5	1	9	3	2	1	1	1	2	3	4	1	5	3	5	5	5	5	5	5	5	5	5	5	5	5	5	5	5	5	5	5	1	1	1	1	1	1	1	1	1	1	1	1	1	1	1	1
????	3	5	1	9	4	4	4	2	2	5		3	2	1	2	4	5	4	3	2	1	2	3	4	5	1	1	1	2	2	4	3	2	3	1	3	3	1	2	3	4	2	1	1	1	1	3	3	1
????	3	5	1	9	3	3	3		2	2	3	2	3	4	5	5	3	4	5	3	4	5	3	4	3		4	3	4	5	3	5	3	3	3	1	1	1	1	1	3	1	1	3	1	1	1	1	1
????	3	5	1	9	2	3	3	1	4	2	3	3	2	3	2	2	3	2	3	3	2	3	2	1	2	2	3	3	1	2	1	3	2	1	1	3	1	1	1	1	1	2	2	3	1	2	2	1	1
????	3	6	1	10	3	4	4	2	1	1	1	1	1	1	1	2	2	2	2	3	3	3	4	4	4	4	4	2	2	2	2	2	2	2	3		1	1	1	1	4	1	1	1	1	1	4	2	1
????	3	6	2	10	1	1	1	2	2	5	5	5	1	5	5	1	1	1	1	1	1	1	1	1	5	5	5	5	4	1	5	5	5	4	4	4	4	4	1	4	3	2	3	3	1	4	3	2	1
????	3	6	2	9	3	2	2	1	1	1	1	1	1	1	1	1	1	1	1	1	1	1	1	5	1	5	1	1	1	1	1	1	1	3	3	3	3	1	3	1	1	1	1	1	1	1	1	3	4
????	3	6	1	9	2	1	1	1	2	4	4	3	3	3	4	1	3	1	1	1	4	1	2	1	4	5	5	4	4	1	5	4	4	3	1	1	1	2	1	1	1	1	2	1	1	2	1	2	1
????	3	6	1	10	3	3	5	1	4	1	1	5	1	5	5	1	1	1	1	1	5	5	4	4	5		5	5	5	5	5	5	5	1	2		3	1	4	1	1	1	2	1	1	2	1	1	4
????	3	5	2	10	2	1	1	1	3	2	1	3	1	1	1	2		3	1	2	3	2	3	4	3	2	4	3	4	2	3	3	3	2	1	3	1	1	1	1	1	1	1	2	1	1	1	1	1
????	3	5	2	9	4	2	2	1	1	2	2	4	2	2	1	2	1	2	1	1	5	1	1	2	4	5	2	2	2	2	2	5	4	4	3	2	3	3	2	2	3	4	3		4		3	1	2
????	3	6	2	10	2	3	3	2	2	1	1	2	1	1	5	1	1	1	1	5	5	5	1	5	5	5	5	5	5	1	1	5	5	3	1	1	1	1	1	4	1	3	1	4	1	2	1
????	3	6	1	10	3	1	1	3	2	5	5	5	5	5	1	3		5	5	5	5	5	5	5	5	5	5	1	5	1	1	5	3	4	3	1	1	1	1	2	1	2	3	1	1	1	1	1	1
????	3	6	2	10	2	3	4	2	4	1	1	4	1	1	1	1	1	1	1	1	1	1	1	5	5	5	5	1	5	1	5	1	1	4	1	1	1	1	1	1	1	1	1	1	1	1	4	2	4
????	3	6	1	10	2	4	2	2	1	1	1	1	1	1	5	1	4	1	5	1	5	1	4	1	5	4	4	5	4	3	1	4	4	3	2	3	2	3	4	1	1	2	3	1	1	4	2	1	4
????	3	6	1	1	2	2	1	2	1	3	3	3	1		2	1	1		1	5	5	3	3	5	5	5	1	2	1		1	1	5	3	2	1	1	1	1	1	1	1	2		1	4	2	1	1
????	3	5	1	9	3	3	3	2	2	1	4	3	1	4	2	2	3	3	3	4	2	1	4	2	4	2	5	3	1	2	2	2	2	3	2	3	2	3	4	1	1	2	2	4	1	3	1	3	4
????	3	5	2	9	4	4	1		1	5	5	5	5	5	5	5	5	5	5	4	2	3	2	3	2	3	2	3	3	3	5	5	5	1	2	3	1	2	3	2	3	3	2	3	2	3	3	2	3
????	3	5	2	10	3	2	2	2	1	3	4		3	3	4	1	2	3	4	2	3	3	2	3	2	3	2	3		2	1	2	2	2	1	3	2	2	3	1	2	2	3		3	3	3	2	2
????	3	5	2	9	3	2	1	1	1	3	3		3	4	3	4	4	4	3	3	3	3	2	3	3	4	5	3	1	1	1	1	1	1	1	1	1	1	1	1	1	1	1	1	1	1	1	1	1
????	3	5	1	10	2	1		1	1	5	5	4	4	5	5	5	5	5	5	4	4	4	4	5	5	5	5	4	5	1	2	4	5	1	3		2	1	1	1	1	1	1	1	1	1	1	1	1
????	3	5	2	9	3	2	2		2	1	1	1	1	1	1	1	1	1	1	1	1	1	1	1	1	1	1	1	1	1	1	5	1	1	1	1	1	1	1	1	1	1	1	1	1	1	1	1	1
????	3	5	2	10	2	1	1	1	1	5	5	5	5	5	5	5	5	5	5	5	5	5	5	5	5	5	5	5	5	5	5	5	5	1	1	2	1	2	1	1	1	1	1	2	1	1	1	1	1
????	3	5	2	10	4	1	5	2	4		2		3	3	2	5	3	4		2		1	5	4		3	4	2	3	1	2	1	5	1	3	2	4	2	3	2	3	4	2	3	3	4	2	1	2
????	3	5	1	9	5	2	3	3	4	1	1	2	3		4	2	1	3	4		5	3	3	5	2	4	3	5	2	3	2	1	5	4	2	3	1	2	3	4	2	3	3	4	1	1	1	2	4
????	3	5	2	9	2	5	5	1	1	2	4	3	2	3	4	2	3	5	4	3	3	2	2	1	1	1	1	1	5	5	5	5	5	2	4	1	1	1	3	1	1	1	1	1	1	1	1	1	1
????	3	5	2		3	1	1	1	1	1	5	3	5	2	4	2	4	3	4	4	3	2	2	3	4	2	2	3	2		2	3	3	1	3	2	1	2	3	1	3		3	2	3	2	2	1	1
????	3	5	2	9	3	2	1	1	1	5	2	1	3	2	1	3	1	3	2	2	3	2	2	3	2	3	2	3	3	2	2	3	3	2	1	1	1	1	1	1	2	1	1	2	1	1	1	1	1
????	3	5	1	9	3	5	5	3	1	5	5	5	1	1	1	1	1	4	4	4	4	3	4	5	5	4	1	1	1	5	4	5	1	1	1	2	4	4	1	1	4	3	3	4	1	3	4	1	1
????	3	5	2	9	1	4	2	1	1	2	3	4	5	2	3	1	2	4	3	1	2	3	5	3	4	1	5	5	1	1	1	1	1	4	1	2	3	2	1	4	3	1	4	3	3	4	3	1	4
????	3	5	2	9	2	3	3	2	1	1	1	1	1	1	1	1	1	1	1	1	1	1	1	1	1	1		1	1		1	1	1	1	1	1	1	1	1	1	1	1	1	1	1	1		1	1
????	3	5	2	9	3	1	1	1	1	1	1	1	1	1	1	1	1	1	1	4	1	1	4	1	4	4	1	5	4	1	1	1	4	2	3	3	1	1	1	1	1	2	2	2	1	3	1	1	3
????	3	5	1	9	2	1	1	1	1	2	4	2	5	1	5	5	5	1	5	1	5	5	2	3	1	5	4	5	5	1	5	1	5	3	1	2	2	1	1	2	2	2	2	4	1	2	3	2	4
????	5	2	1	11	3	2	3	1	1	4	4	5	2	4	4	1	4	2	1	2	1	2	2	4	4	5	2	5	4	1	2	4	5	1	2	2	1	1	2	1	3	3	2	3	1	2	1	2	2
????	5	2	2	12	2	2	2	2	2	5	5	4	3	2	1	1	1	2	3	4	4	4	3	3	2	3	3	4	1	2	3	2	3	1	1	4	4	3	2	3	4	3	2	1	2	3	4	2	3
????	5	2	2	11	2	2	2	2	1	4	4	4	4	4	4	4	4	4	4	4	4	4	4	4	4	4	4	4	4	4	4	4	4	2	2	2	2	2	2	2	2	2	2	2	2	2	2	2	2
????	5	2	1	11	3	2	2	2	1	3	3	4	1	3	2	1	1	1	1	1	1	1	3	5	3	3	4	5	5	1	3	3	5	2	1	1	1	1	2	1	1	2	1	1	1	2	2	1	2
????	5	2	2	15	2	1	1	2	4	5	2	2	5	1	3	3	3	2	5	2	5	3	5	3	4	3	3	2	3	5	4	5	4	1	2	1	1	1	3	1	1	1	1	1	1	1	1	2	4
????	5	2	2	11	4		2	1	1	3	2	4	2	5	1	1	3	2	1	3	5	5	4	5	2	5	4	5	1	4	4	3	3	4	3	2	1	2	2	1	1	1	2	1	1	4	3	3	4
????	5	2	1	11	3	2	2	1	1	5	5	5	5	3	5	1	5	1	5	3	5	1	5	4	5	5	3	5	2	5	3	3	5	1	2	2	1	2	3	1	1	1	3	3	2	2	2	1	4
????	5	2	1	12	3				1	2	4	3	5	3	3	3	4	5	2	3	1	1	3	2	5	2	5	3	3	1	2	3	3	1	1	1	1	1	2	1	2	4	2	1	1	2	4	1	2
????	5	2	2	12	3	2	2		4	5	1	1	1	3	3	5	1	1	1	3	3	5	5	5	3	3	5	1	2	5	3	3	1	4	1	2	4	4	1	3	2	3	4	3	4	3	2	2	4
????	5	2	2	11	3	2	2		1	1	4	1	1	3	1	2	3	1	2	5	5	1	3	3	5	3	5	3	4	1	3	5	3	1	1	1	1	1	1	1	1	1	1	2	1	3	2	1	1
????	5	2	2	12	2	3	2	2	1	4	4	1	3	3	4	1	4	3	4	5	4	1	4	3	3	4	5	3	5		3	3	5	2	1	2	2	3	3	1	2	2	1	1	1	1	2	2	1
????	5	2	1	12	3	2	2		1	1	1	1	2	1	1	1	1	1	1	5	5	1	4	4	5	4	4	4	3	1	3	4	4	2	2	1	1	1	1	1	1	1	2	2	1	4	2	2	2
????	5	2	2	11	3		2	1	1	5	5	5	4	5	5	1	4	2	1	2	2	3	5	2	5	5	3	3	3	1	3	3	3	2	3	3	2	2	2	2	2	2	2	2	2	2	2	2	2
????	5	2	2	12	3	4	3	2	1	3	3	3	3	3	3	3	3	3	3	3	3	3	3	3	3	3	3	3	4	2	3	3	2	3	2	2	2	2	2	2	2	1	1	2	2	2	2	2	2
????	5	2	1	12	2	1	2	1	1	5	1	1	1	1	1	1	1	1	1	1	1	1	1	5	1	1	1	1	1	1	1	5	5	1	1	1	1	1	1	1	1	1	1	1	1	1	1	4	1
????	5	2	1	12	2	2	2		1	5	1	5	5	4	4	1	5	1	1	5	1	1	5	5	5	5	5	5	5	1	5	4	4	1	2	3	2	1	1	1	1	1	2	1	1	1	4	1	3
????	5	2	2	11	3				2	1	1	1	1	1	1	1	1	1	1	5	5	1	1	1	1	5	2	5	5	1	1	5	5	2	1	2	1	1	1	1	2	1	1	1	1	1	2	1	1
????	5	2	1	13	3	1	1	1	2	5	5	1	4	3	1	5	1	1	1	1	2	1	1	2	5	5	5	3	5	1	3	5	5	3	4	3	3	4	4	1	1	2	4	1	1	1	1	1	4
????	5	2	2	11	2	2	2	2	1	4	2	2	3	4	3	2	2	3	2	4	4	4	4	4	3	4	5	4	4	2	2	3	4	3	3	2	1	1	2	1	1	2	2	1	1	1	1	1	2
????	5	2	1	12	2	2	2		2	4	4	4	4	4	4	2	4	3	4	2	4	2	4	4	4	5	4	4	4	4	4	4	4	3	3	1	1	1	3	1	2	1	2	2	1	3	4	4	2
????	5	2	1	12	2	2	2	2	1	1	1	1	1	1	3	1	1	1	1	3	3	3	1	3	3	4	4	3	3	1	3	4	3	2	2	1	2	1	1	2	2	1	2	1	1	1	1	1	1
????	5	2	1	12	3		2	1	1	3	3	3	3	3	3	3	1	1	3	3	1	1	1	5	5	3	3	3	3	4	3	4	1	2	1	1	1	1	1	1	1	1	3	2	1	1	4	3	2
????	5	2	2	11	2	3		1	1	1	1	1	1	3	1	1	1	1	1	1	5	1	1	1	5	5	3	5	5	1	3	1	1	1	1	1	1	1	1	1	1	1	1	1	1	1	1	1	1
????	5	2	1	13	2	2	3	2	1	1	1	1	3	1	4	5	1	1	1	5	5	1	1	5	3	5	4	5	5	1	2	5	4	3	1	2	2	3	3	1	3	1	1	1	1	3	3	3	1
????	5	2	1	12	2	1	1	2	1	2	1	3	3	3	2	2	3	2	2	2	3	3	2	3	2	4	3	4	3	2	3	4	3	2	2	1	2	1	2	1	1	2	3	2	1	1	2	3	2
????	5	2		12	1	3	2		1	2	3	2	3	4	1	2	3	2	5	4	2	1	3	2	4	2	3	4	4	4	3	4	4	2	2	3	2	2	2	1	3	1	2	1	1	2	2	2	3
????	5	2	2	12	1	1	3	1	1	1	4	4	5	3	2	5	5	3	2	1	3	5	2	3	1	2	3	1	5	1	1	5	4	2	3	3	3	2	1	2	4	4	2	1	4	4	1	2	3
????	5	2	2	11	2	2	2	2	1	1	1	5	1	1	4	1	1	1	1	5	2	1	1	5	5	5	5	5	5	3	3	5	5	2	2	1	1	1	1	1	1	1	2	2	1	1	2	1	1
????	5	2	1	12	3	2	2	2	2	3	1	3	2	3	5	3	4	1	1	3	1	4	5	3	4	5	4	1	5	1	3	4	5	1	2	3	3	4	1	3	4	1	2	3	1	4	4	2	1
????	5	2	1	12	1	3	1	2	4	1	3	1	3	4	4	1	1	1	1	5	5	1	1	3	5	5	4	4	5	1	4	4	5	1	2	1	1	1	2	1	1	1	1	1	1	1	1	1	2
????	5	2	2	12	2	3	3	2	1	5	5	5	5	5	4	3	1	1	2	2	4	1	2	4	4	5	5	4	4	2	2	2	4	3	3	1	3	3	3	3	2	1	3	4	1	1	2	3	4
????	5	2	2	12	3	2	1	1	1	3	4	4	3	3	2	2	2	2	3	4	3	4	4	3	4	3	1	4	1	1	4	4	4	1	1	3	2	2	1	1	1	4	1	2	1	1	1	1	1
????	5	2	1	12	3	1	1	2	1	3	3	3	1	1	1	1	1	1	2	2	1	1	1	1	3	3	3	3	1	1	1	1	1	1	1	1	1	3	1	1	1	3	3	3	3	3	1	3	3
????	5	2	2	12	3	3	3	2	2	1	2	2	1	2	1	2	2	1	2	2	5	2	2	2	2	4	2	4	4	1	2	3	4	1	1	1	1	1	1	1	1	1	1	1	1	3	2	1	1
????	5	2	1	11	3	1	2	3	2	2	5	4	4	5	4	1	2	3	1	5	5	4	2	5	4	5	4	5	4	5	2	5	5	3	2	1	2	1	2	3	4	1	1	1	1	2	3	2	3
????	5	2	2	12	3	2	2	1	1	1	1	5	5	5	5	1	1	1	1	1	5	1	1	5	5	5	1	5	5	1	5	5	5	4	4	4	4	4	4	4	4	4	4	4	4	4	4	4	4
????	5	2	2	11	2	3	3	1	1	5	5	4	2	5	5	4	5	5	5	1	2	3	5	1	3	4	3	1	1	3	2	5	1	1	1	1	2	3	4	2	3	1	3	2	1	1	3	3	2
????	5	2	1	11	3	1	1	2	1	4	2	1	3	3	3	2	3	1	2	3	4	1	1	1	5	4	4	3	3	1	2	3	4	2	1	2	3	1	2	1	2	2	1	2	1	1	2	2	2
????	5	2	2	11	1	1	2	2	2	3	1	3	2	4	3	2	1	4	2	3	2	4	1	3	1	2	3	1	4	2	3	4	2	2	1	2	3	2	1	3	2	1	3	2	3	1	4	2	1
????	5	2	1	11	3	2	1	3	1	4	4	5	5	5	4	1	2	1	1	2	1	1	1	3	2	2	2	4	5	4	3	4	5	2	2	1	1	1	3	1	2	1	2	2	1	3	4	2	2
????	5	2	1	11	2	2	1	2	2	1	4	4	2	3	1	1	5	1	1	5	1	1	1	5	5	5	1	5	5	1	4	5	5	1	1	1	1	1	1	1	1	1	1	4	1	1	4	1	4
????	5	2	2	12	3	2	2	3	2	1	1	1	1	1	1	1	1	1	1	1	1	1	1	1	1	1	1	1	5	1	1	1	5	1	1	1	1	1	1	1	1	1	1	1	1	1	1	1	1
????	5	2	2	12	2	3	2	2	1	2	3	3	2	1	5	4	3	3	4	3	4	2	2	1	1	2	3	2	2	2	3	3	2	2	3	2	4	1	2	3	2	2	1	3	2	1	2	2	3
????	5	2	2	12	3	2	2	2	1	3	4	3	2	2	1	2	3	4	3	2	3	4	2	3	3	4	3	4	2	3	3	2	4	2	2	1	2	1	3	1	2	3	2	2	2	3	2	2	1
????	5	2	2	11	1	4	3	1	1	3	3	3	3	3	4	2	3	2	5	2	4	1	5	4	3	4	3	3	5	1	2	5	3	3	1	2	3	2	3	1	2	1	1	1	1	1	3	2	3
????	5	2	1		3	2	2	2	1	5	5	3	5	5	3	5	5	5	3	1	5	3	5	5	3	5	5	5	5	1	1	3	3	3	3	3	2	3	3	3	3	4	4	4	3	4	4	2	2
????	5	2	2	11					2	1	1	1	1	1	1	1	1	1	1	5	5	1	1	5	5	5	1	5	5	1	1	5	5	1	1	1	1	1	1	1	1	1	1	1	1	1	1	1	1
????	5	2	1	12	3	2	1	2	1	1	1	1	1	1	1	1	1	1	1	1	1	1	1	1	1	5	1	1	2	1	1	1	5	1	1	1	1	1	1	1	1	1	1	1	1	1	1	1	1
????	5	2	2	12	4	2	2	1	2	4	4	4	3	2	2	2	4	3	2	1	5	1	1	5	2	2	3	5	4	1	2	3	2	1	2	1	2	3	2	1	1	1	2	1	1	2	3	2	2
????	5	2	1	11	3	2	2	2	1	5	5	5	4	5	1	1	5	5	5	5	5	1	2	5	5	5	5	5	5	4	5	5	5	2	1	1	1	1	2	1	1	1	1	1	1	1	3	2	1
????	5	2	2		3	2	2	1	1	1	1	4	3		2	2	1	1	1	1	4	1	1	5	5	4	5	4	4	1	2	4	3	1	1	1	1	1	1	1	1	2	2	3	1	4	2	1	2
????	5	2	1	11	1	2	1	1	2	3	3	1	3	1	1	1	1		1	1	5	1	1	1		1	5	1	5	5	1	4	5	1	1	1	1	1	1	3	1	3	1	1	1	1	1	1	1
????	5	2	1	11	1	3	3	1	1	1	1	1	1	1	1	1	2	1	2	5	4	1	1	2	1	3	4	3	2	1	3	1	1	1	1	1	1	1	1	1	1	1	1	1	1	1	3	1	2
????	5	2	2	12	2	1	1	1	2	2	1	3	1	3	3	1	1	2	1	1	5	1	2	5	1	5	3	5	5	3	2	3	4	2	3	1	2	1	3	1	2	1	4	1	1	2	1	2	1
????	5	2	2	11	3	2	2	2	1	2	1	1	1	1	2	1	5	2	1	3	1	1	1	2	5	1	2	1	4	1	2	1	2	1	3	1	1	1	1	4	1	1	1	4	1	4	3	1	3
????	5	2	1	11	2	2	2	2	1	1	1	1	1	1	1	3	2	1	2	4	5	3	2	1	1	1	3	1	4	1	5	3	5	2	2	2	2	2	2	2	2	2	2	2	2	2	2	2	1
????	5	2	2	11	1	2	1	1	1	1	1	1	1	2	3	1	1	1	1	1	3	1	1	4	1	5	1	1	1	1	1	5	5	1	1	1	1	1	1	1	1	1	1	1	1	1	1	1	1
????	5	2	2	12	3	2	2	2	1	4	3	2	1	4	4	1	1	1	1	4	1	5	5	5	5	5	4	5	5	2	5	5	5	2	2	2	2	3	3	2	2	4	3	1	1	1	2	2	2
????	6	1	1	13	3	2	1	3	1	5	5	5	3	1	3	3	1	5	1	1	1	1	1	1	1	1	1	1	3	3	3	3	3	3	3	3	3	3	3	3	3	3	3	3	3	3	3	3	3
????	6	1	1	12	2	1	1	2	3	2	2	2	2	2	2	2	2	2	2	2	2	2	2	2	2	4	2	4	5	4	2	5	5	1	2	1	1	1	2	2	3	2	3	2	1	3	2	1	1
????	6	1	2	12	3	3	2	2	1	1	1	1	1	1	1	1	1	1	1	3	3	1	1	1	5	5	3	1	5	1	1	1	4	1	1	1	1	1	1	1	1	1	1	1	1	1	1	1	2
????	6	1	1	12	1	2	2	2	2	2	4	5	3	2	3	2	1	1	2	3	5	2	1	2	3	1	3	5	1	3	4	3	3	4	4	3	2	1	4	4	4	1	4	4	3	1	2	4	4
????	6	1	1	12	2	1	1	2	2	1	1	1	1	1	1	1	1	1	1	1	1	1	1	5	5	5	5	5	5	1	1	5	5	1	1	1	2	3	1	1	1	1	1	2	1	1	4	1	3
????	6	1	1	12	2	3	3	2	1	1	1	1	1	1	1	1	1	5	1	1	1	1	1	1	1	1	1	1	1	1	1	1	1	1	3	1	1	1	1	2	1	1	2	1	2	1	1	1	1
????	6	1	2	13	3	2	1	2	1	1	1	1	1	1	1	1	1	1	1	1	1	1	1	1	1	5	3	1	3	1	1	1	1	1	1	1	1	1	1	1	1	1	1	1	1	1	1	1	1
????	6	1	1	12	2	2	1	1	1	4	3	2	3	3	3	4	2	3	2	4	4	2	3	4	4	4	4	4	3	2	3	3	3	1	1	1	1	1	1	1	1	1	1	1	1	1	3	1	1
????	6	1	2		3	1	2	2	1	5	5	5	5	5	5	1	5	1	1	5	5	1	3	1	5	5	5	5	5	1	1	5	5	4	4	4	4	4	4	4	4	3	4	4	3	4	4	4	4
????	6	1	1	12	3	2	2	1	1	1	1	1	1	1	1	1	1	1	1	1	5	1	5	1	1	5	1	5	2	1	1	1	2	1	1	1	1	1	1	1	1	3	1	1	1	1	1	1	1
????	6	1	2	12	2	2	3	2	1	1	1	1	1	1	1	1	1	1	1	1	3	1	1	3	5	5	4	5	5	1	4	5	5	1	2	1	1	1	1	1	1	1	1	1	1	1	1	1	1
????	6	1	1	12	3	2	2	2	2	1	1	1	1	1	1	1	1	1	1	1	5	1	1	1	5	5	4	5	4	1	4	4	4	2	2	2	1	1	1	1	1	1	1	2	1	1	2	1	1
????	6	1	1		2	2	2	1	1	2	3	2	3	3	3	3	2	3	4	2	1	3	2	3	4	3	2	3	3	1	3	3	3	3	2	3	2	4	1	3	2	4	2	3	4	2	4	4	2
????	6	1	1	12	2	2	2	1	2	4	4	4	4	4	4	3	4	3	2	3	2	3	3	2	3	2	2	2	3	2	3	3	3	2	3	2	2	1	3	2	2	2	3	3	1	1	3	1	1
????	6	1	1	13	2	2	2	2	1	1	1	1	1	1	1	1	1	1	1	1	5	1	1	5	1	5	1	5	5	4	1	5	5	1	1	1	1	1	1	1	1	1	1	1	1	1	1	1	1
????	6	1	1		3	2	3	2	3	4	4	4	3	3	4	3	4	4	3	4	3	3	4	5	3	4	5	4	4	1	3	4	3	2	2	2	1	2	1	1	1	1	2	1	1	1	1	2	3
????	6	1	2		2	2	1	3	2	1	1	1	3	3	3	1	1	1	1	1	5	3	1	1	5	5	1	1	3	1	1	1	5	3	1	1	1	1	1	1	1	1	1	1	1	1	1	1	1
????	6	1	1	12	2	2	2	1	1	1	1	1	1	1	1	1	1	1	1	1	1	1	1	1	5	1	1	2	2	1	1	2	2	1	1	1	1	1	1	1	1	1	1	1	1	1	1	1	1
????	6	1	1	12	2	2	2	2	1	1	1	1	1	1	1	1	1	1	1	1	5	1	5	1	5	5	4	5	5	1	1	5	5	2	1	1	2	1	1	1	1	1	1	1	1	1	3	2	1
????	6	1	2	12	3	2	2	1	2	1	1	1	1	1	1	1	1	1	1	1	5	1	1	1	5	5	1	5	5	1	1	5	5	1	1	1	1	1	1	1	1	1	1	1	1	1	1	1	1
????	6	1	1		2	2	1	2	1	1	1	1	5	1	3	2	3	4	1	1	5	2	4	2	4	1	3	2	3	3	2	1	1	2	1	3	2	4	3	1	1	4	1	3	2	4	1	1	2
????	6	1	2	12	3	2	2	2	2	4	4	3	3	4	4	3	3	3	2	4	3	3	1	4	4	2	4	3	3	1	3	4	3	2	1	2	1	1	2	4	3	4	4	3	2	2	4	2	3
????	6	1	2	12	3	2	2	2	2	1	1	5	1	1	1	1	1	5	1	1	1	5	1	5	5	1	1	5	5	1	5	5	5	4	4	1	1	1	1	4	1	1	4	4	4	1	1	1	1
????	6	1	2	13	3	3	1	2	2	1	1	1	1	1	1	1	1	1	1	1	5	1	1	1	1	1	1	1	5	1	1	1	5	1	1	1	1	1	1	1	1	1	1	1	1	1	1	1	1
????	6	1	1	12	1	2	2	2	1	1	3	1	3	3	1	1	1	1	1	1	5	1	1	1	1	5	3	3	3	1	1	1	3	1	1	1	1	1	1	1	1	2	1	1	1	1	2	1	1
????	6	1	2	12	1	2	2	2	1	3	1	2	1	1	2	1	2	1	1	1	2	1	1	2	1	4	4	4	3	1	1	4	1	1	1	1	1	1	1	1	1	1	1	1	1	1	1	1	1
????	6	1	2	13	3	2	1	2	4	1	1	1	1	1	1	1	1	1	1	1	4	1	1	1	5	4	1	4	4	1	1	4	4	1	1	1	1	1	1	1	1	3	1	1	1	1	1	1	1
????	6	1	1	12	3	1	1	2	1	1	1	1	1	1	1	1	1	1	1	5	5	1	1	5	5	5	5	5	5	1	1	5	5	1	3	1	1	1	1	1	1	1	3	1	1	1	2	1	3
????	6	1	1	12	2	2	2	2	1	3	2	3	1	2	1	2	1	2	5	5	5	5	5	2	5	5	4	2	5	1	4	5	5	1	1	1	2	1	3	2	1	3	2	1	1	3	4	1	3
????	6	1	2	12	3	2	2	2	1	1	1	1	1	1	1	1	1	1	1	1	1	1	1	1	1	5	1	1	5	1	5	5	5	1	1	1	1	1	1	1	1	1	1	1	1	1	1	1	1
????	6	1	1	13	2	2	2	2	1	1	1	1	1	1	1	1	1	1	1	1	5	1	1	1	5	5	5	2	5	1	1	1	5	1	3	1	1	1	1	1	1	1	1	1	1	1	1	1	1
????	6	1	1	12	3	2	2	1	2	4	5	3	2	5	3	1	5	4	1	5	3	4	2	4	5	2	5	3	3	3	4	4	5	2	2	2	2	3	3	2	2	2	2	3	3	3	4	2	2
????	6	1	2	12	1	2	1	2	1	1	1	4	1	1	1	1	4	1	1	1	1	1	1	5	5	5	4	4	5	1	1	5	4	1	1	1	1	1	1	1	1	2	2	4	1	1	3	2	2
????	6	1	1	12	3	2	1	3	1	2	5	1	3	2	5	5	5	5	3	1	3	1	1	2	3	5	5	5	3	5	3	4	2	4	4	1	1	1	4	1	3	4	4	4	1	4	3	1	2
????	6	1	2		3	3	3	1	3	5	5	5	5	5	5	5	5	5	5	5	5	5	5	5	5	5	5	5	4	5	3	4	3	2	2	2	2	1	2	1	2	2	1	2	1	2	1	1	1
????	6	1	2	12	2	4	3	1	1	3	4	2	3	4	1	1	3	1	5	1	3	4	1	1	3	1	5	5	5	1	2	5	5	3	2	2	2	3	1	3	2	1	1	4	1	1	2	1	2
????	6	1	2	12	3	2	2	2	2	2	2	2	2	2	2	1	1	1	1	1	1	1	1	1	5	5	5	5	1	2	3	4	5	1	2	3	4	3	3	2	3	3	3	3	4	4	3	1	2
????	6	1	1	12	2	2	2	2	3	1	1	1	1	1	1	1	1	1	1	1	5	1	1	1	5	1	1	1	5	1	1	5	5	1	1	1	1	1	1	1	1	1	1	1	1	1	1	1	4
????	6	1	1	12	2	2	2	2	1	2	4	2	3	1	4	1	2	3	2	5	3	1	2	4	2	3	2	4	4	2	3	2	4	3	2	1	3	1	2	3	1	3	1	3	1	3	2	1	2
????	6	1	2	12	3	3	1	2	2	5	1	1	1	1	1	1	1	1	1	1	1	1	1	1	5	1	1	1	5	1	5	5	5	4	4	4	4	4	4	4	4	4	4	4	4	4	4	4	4
????	6	1	2	13	3	2	2	2	2	3	4	4	4	4	3	1	3	2	1	2	1	2	2	3	1	4	2	4	4	1	1	4	5	2	1	2	2	2	1	2	1	2	1	2	2	2	1	1	2
????	6	1	1	12	2	2	2	2	4	1	1	1	1	1	1	1	1	1	1	1	1	5	1	1	1	5	1	5	5	1	1	5	1	1	1	1	1	1	1	1	1	1	1	1	1	1	1	1	1
????	6	1	2	13	4	2	1	1	1	1	1	1	1	1	1	1	4	1	1	4	3	1	5	1	1	5	5	4	1	1	1	1	1	1	1	1	1	1	1	1	1	1	1	1	1	1	1	1	2
????	6	1	2	13	2	2	2	2	1	1	1	3	3	3	2	1	5	1	5	5	5	1	1	5	5	5	4	3	3	5	5	2	1	1	1	1	1	1	1	1	1	1	1	1	1	1	2	1	1
????	6	1	2		3	1	1	2	2	1	1	1	1	1	1	1	1	1	1	1	5	1	4	1	1	5	1	5	5	1	1	5	5	1	1	2	1	1	1	1	1	1	1	1	1	1	1	1	1
????	6	1	1	12	3	2	3	3	3	1	1	1	1	1	1	1	1	1	1	1	1	1	1	3	5	1	3	4	4	3	1	4	4	1	1	1	1	1	1	1	1	1	1	1	1	1	1	1	1
????	6	1	1	12	2	2	2	2	1	2	2	2	2	2	2	1	1	1	1	1	2	1	1	2	4	4	4	4	4	2	1	2	3	3	2	3	2	1	1	1	3	1	3	1	1	1	2	3	4
????	6	1	2	12	4	2	2	2	1	1	1	1	1	1	1	5	1	2	1	5	5	2	1	1	5	5	5	5	5	3	2	5	5	2	2	1	2	3	1	3	2	3	1	2	1	1	1	3	2
????	6	1	2	13	4	2	2	2	1	1	1	1	1	1	1	1	1	1	1	1	3	1	1	1	1	4	1	1	2	1	1	1	2	2	1	2	1	1	1	1	2	1	1	1	1	1	1	2	3
????	6	1	2	12	2	3	3	2	1	1	1	1	1	1	1	1	1	1	1	1	5	1	1	2	1	1	1	1	2	1	1	1	2	1	1	1	1	1	1	1	1	1	1	1	1	1	1	1	1
????	6	1	2	12	2	2	1	1	1	1	1	1	1	1	1	1	1	1	1	1	5	1	1	1	5	5	4	5	5	1	4	5	5	1	2	1	1	1	2	1	2	1	1	1	1	3	2	1	2
????	6	1	1	12	2	3	2	2	1	2	4	4	4	2	2	4	2	4	4	2	4	4	4	3	2	4		4	4	2	4	4	4	1	1	1	1	1	1	1	1	1	1	1	1	1	1	3	2
????	6	2	2	13	3	3	4	2	1	2	2	2	1	3	3	1	2	1	1	5	5	1	5	4	4	4	4	3	5	1	1	5	5	3	4	3	2	1	3	2	3	2	4	4	3	2	1	4	4
????	6	2	2	13	1	1	1	1	1	2	2	4	2	2	2	2	2	2	2	2	4	2	2	2	4	4	4	4	4	2	2	2	4	1	2	2	2	2	3	3	3	2	2	2	2	2	1	1	2
????	6	2	1	13	3	2	1	2	1	4	4	4	4	4	1	1	1	1	1	1	1	1	1	1	5	5	5	4	5	1	4	5	5	2	3	3	3	3	2	3	2	2	3	3	1	1	3	1	3
????	6	2	1	13	3	1	2	2	4	4	5	1	1	1	2	2	1	1	4	1	1	1	1	1	5	5	3	3	3	1	2	1	4	2	2	2	2	2	3	2	2	2	2	2	2	2	2	2	4
????	6	2	2	13	1	3	2	3	4	1	1	5	5	4	4	1	1	2	5	1	5	1	1	5	4	4	5	5	5	1	1	5	5	2	2	2	1	1	1	1	2	1	2	2	1	2	1	1	2
????	6	2	2	13	3	2	2	2	1	1	1	1	1	1	1	1	1	1	1	1	1	1	1	1	1	1	1	1	2	1	1	1	1	3	2	1	1	1	1	1	1	1	1	1	1	1	1	1	1
????	6	2	1		2	2	1	2	1	2	2	2	2	2	3	2	2	2	2	2	2	2	2	2	2	2	2	2	3	2	2	2	2	1	1	1	1	1	1	1	1	1	1	1	1	1	1	1	1
????	6	2	1	13	3	2	1	2	1	1	1	1	1	1	1	1	3	2	1	1	4	1	4	1	5	5	4	1	1	1	1	1	5	1	1	2	1	1	2	1	1	1	1	1	2	1	2	1	2
????	6	2	1	13	3	2	1	2	1	1	1	2	1	1	3	1	1	1	1	1	4	1	1	2	1	3	2	4	5	1	2	3	4	2	3	2	1	2	1	1	1	1	1	1	1	1	2	2	1
????	6	2	2	13	3	2	2	2	1	2	2	2	3	1	2	1	2	1	2	1	2	2	1	2	1	2	3	3	4	4	5	4	3	2	1	1	1	1	1	2	1	2	1	2	1	1	1	3	3
????	6	2	1	13	4	4	2	2	4	5	5	5	5	5	5	3	5	5	5	5	5	5	5	5	5	5	5	5	5	1	5	5	5	1	3	3	3	4	4	4	4	4	4	3	3	3	4	3	4
????	6	2	1	12	1	2	2	2	2	1	1	5	1	5	5	1	1	1	1	5	1	1	1	5	1	5	1	1	1	1	1	1	5	1	1	1	1	3	1	1	4	3	1	1	2	4	1	1	1
????	6	2	2	12	1	2	2	1	1	1	1	1	1	1	1	1	1	1	1	1	1	1	1	5	5	5	1	4	5	1	1	5	3	1	1	1	1	1	1	1	1	1	1	1	1	1	1	1	1
????	6	2	1	12	4	1	2	2	1	4	4	1	5	3	4	1	1	1	1	1	5	1	4	1	4	5	4	3	3	1	2	4	4	2	2	1	2	1	1	1	3	1	2	1	1	1	3	2	2
????	6	2	1	13	3	1	1	2	1	1	1	1	1	1	1	1	1	1	1	1	1	1	1	1	1	5	1	4	5	5	1	5	4	2	1	1	1	1	1	1	1	1	1	1	1	1	1
????	6	2	1	12	2	2	2	2	1	3	3	3	2	2	3	3	2	3	1	5	3	3	3	2	4	4	3	4						3	1	1	3	1	1	1	1	1	1	1	1	3	2	1	2
????	6	2	1	12	1	2	3	2	4	5	5	5	5	5	5	2	5	2	1	3	3	1	5	3	5	3	5	5	5	4	2	4	4	2	3	2	1	1	1	1	2	2	1	2	1	1	2	1	2
????	6	2	1	12	3	2	1	2	1	1	1	1	1	1	1	1	3	5	3	3	5	1	1	5	5	3	5	3	3	2	1	5	3	2	2	2	1	2	1	1	2	1	3	2	1	1	3	2	2
????	6	2	2		1	2	2	2	1	2	3	4	4	4	2	2	2	3	5	1	1	1	4	3	2	3	1	5	3	4	1	2	5	3	2	2	2	4	4	3	3	1	2	4	3	1	4	2	2
????	6	2	1	13	2	3	2	1	4	3	3	3	3	1	5	2	3	1	5	1	1	5	3	1	5	5	5	1	5	1	5	5	4	2	1	2	1	1	1	1	2	1	1	2	1	1	1	3	3
????	6	2	1	13	2	2	3	1	1	4	4	3	4	4	3	2	3	4	2	3	3	2	3	4	4	4	3	2	3	1	2	3	3	1	1	1	1	1	1	1	1	1	1	1	1	1	1	1	1
????	6	2	2	12	3	3	1	1	1	4	3	4	3	2	4	1	1	1	1	1	1	1	1	4	4	3	3	3	4	1	1	4	5	1	2	1	1	1	1	3	1	2	2	2	1	1	1	1	3
????	6	2	2		2	1	1	1	1	1	1	1	1	1	2	1	1	1	1	1	4	1	2	2	3	4	4	4	4	2	1	4	4	3	3	1	1	1	1	3	2	1	1	1	1	1	1	1	3
????	6	2	1	12	3	3	3	1	1	3	3	2	4	3	4	5	3	1	1	1	1	1	1	1	4	4	5	3	5	1	1	5	4	1	1	1	2	3	1	1	2	2	2	1	1	3	4	2	2
????	6	2	2	12	2	1	2	2	4	1	1	1	1	1	1	1	1	1	1	1	1	1	1	4	1	4	5	1	5	1	1	5	5	1	1	1	1	1	1	1	1	1	1	1	1	1	1	1	1
????	6	2	1		1	2	2	3	3	3	3	3	3	3	1	1	3	3	3	3	3	3	3	3	3	3	3	3	5	1	1	5	5	3	4	2	1	1	3	3	3	1	1	2	3	2	2	3	2
????	6	2	1	12	2	3	2	1	1	1	1	1	1	1	1	1	1	1	1	1	1	1	1	1	1	1	1	1						1	1	1	1	1	1	1	1	1	1	1	1	1	1	1	1
????	6	2	1		2	1	1	2	1	1	1	2	3	5	4	3	2	1	2	3	4	5	4	3	2	1	2	3	1	2	3	4	5	1	3	2	1	1	1	1	1	1	1	2	1	2	1	4	3
????	6	2	2		1	2	3	2	1	3	5	5	5	4	4	4	3	3	5	3	3	2	3	2	3	3	2	2	5	4	4	5	5	1	1	1	1	1	1	1	1	1	1	1	1	1	1	1	1
????	6	2	1	11	3	1	3	2	1	5	1	5	1	5	1	5	1	5	1	5	1	5	1	5	1	5	1	5	5	5	5	5	5	1	1	1	1	1	1	1	1	1	1	1	1	1	1	1	1
????	6	2	2	13	2	2	1	2	2	3	3	3	3	1	1	1	1	1	1	1	5	1	1	1	5	5	1	1	5	1	1	1	5	1	1	1	1	1	1	1	1	1	1	1	1	1	1	1	1
????	6	2	2		1	4	4	2	1	4	4	4	1	3	3	3	3	3	3	3	3	3	3	3	3	3	3	3	3	3	3	3	3	1	1	1	1	1	2	1	3	3	1	1	3	3	4	1	2
????	6	2	2	13	2	2	2	2	2	5	5	5	5	5	5	5	5	5	5	5	5	4	5	5	5	5	5	5	3	2	4	5	5	2	3	1	1	1	1	1	2	1	2	3	1	3	3	2	2
????	6	2	2	12	3	2	2	2	2	1	1	1	1	1	1	1	1	1	1	1	1	1	1	5	5	5	5	5	5	5	1	5	5	1	1	1	1	1	1	1	1	1	1	1	1	1	1	1	1
????	6	2	1	12	1	2	2	1	1	1	1	1	1	1	1	1	1	1	1	1	1	1	1	1	1	1	1	1	1	1	1	1	1	1	1	1	1	1	1	1	1	1	1	1	1	1	1	1	1
????	6	2	2	12	4	2	1	2	1	1	1	5	1	1	5	1	1	1	1	1	1	1	1	1	1	5	5	5	5	1	1	5	5	1	1	1	1	1	1	3	2	1	2	2	1	3	1	1	1
????	6	2	2	12	1	2	1	2	1	3	2	4	4	4	3	4	2	3	4	3	5	2	3	4	5	4	5	3	2	3	2	2	3	2	2	1	2	1	2	1	2	1	2	1	1	1	1	4	3
????	6	2	2	12	1	1	1	3	4	4	4	4	4	4	4	4	5	5	3	2	1	2	3	3	3	3	3	3	3	3	3	3	3	1	1	2	1	1	1	1	2	1	1	1	1	1	1	1	2
????	6	2	1	12	4	1	2	2	3	4	3	2	1	2	3	4	5	4	3	2	1	2	3	4	5	4	3	1	2	3	4	5	5	1	2	3	4	3	2	1	2	3	4	3	2	1	2	1	2
????	6	2	1	12	2	3	3	2	4	1	1	1	1	1	1	1	1	1	1	1	1	1	1	4	3	4	3	4	3	4	4	4	4	1	2	1	1	1	1	1	1	1	1	1	1	1	1	1	1
????	6	2	1	13	2	3	2	2	2	1	1	1	1	1	1	1	1	1	1	5	5	1	5	5	5	5	4	5	4	1	5	3	3	3	3	3	3	3	3	3	3	3	3	3	3	3	3	3	3
????	6	2	1	13	3	2	1	2	1	5	4	3	5	5	1	1	1	1	1	1	5	1	1	4	4	5	1	4	5	1	1	5	5	1	1	1	1	1	1	1	1	2	1	2	1	4	1	1	1
????	6	2	2		3	2	2	2	4	1	1	1	1	1	3	1	1	1	1	1	1	1	1	1	5	5	4	3	5	1	5	5	5	2	1	2	1	1	1	1	1	1	1	1	1	1	1	2	2
????	6	2	2	13	3	2	3	3	1	1	1	1	1	1	1	1	1	1	1	1	1	1	1	1	1	1	1	1	1	1	1	1	1	1	1	1	1	1	1	1	1	1	1	1	1	1	1	1	1
????	6	2	2		3	2	1	2	2	5	5	4	5	1	5	1	5	5	4	4	5	1	1	5	1	5	5	5	3	4	2	4	5	2	1	2	3	1	1	3	2	2	3	2	1	4	4	1	1
????	6	2	2		1	1	1	1	1	1	1	1	1	1	1	1	1	1	1	1	1	1	1	5	5	5	1	1	5	1	1	5	5	1	1	1	1	1	1	1	1	1	1	1	1	1	1	1	1
????	6	2	2	13	3	2	2		1	3	3	3	3	3	3	3	3	3	3	3	3	3	3	3	3	3	3	3	1	1	1	1	1	1	1	1	1	1	1	1	1	2	3	2	1	1	1	1	1
????	6	2	2		2	2	2	3	1	1	1	1	1	1	1	1	1	1	1	1	1	1	1	1	1	1	1	1	5	1	1	5	5	1	1	1	1	1	1	1	1	1	1	1	1	1	1	2	1
????	6	2	1	12	2	2	2	2	1	3	3	3	3	3	3	3	3	3	3	3	3	3	3	3	3	3	3	3	5	3	3	3	3	1	1	1	1	1	1	1	1	1	1	1	1	1	1	1	2
????	6	2	2		3	2	2	2	1	1	1	1	1	1	1	1	1	1	1	1	3	1	1	1	1	3	2	3	3	3	3	3	3	2	1	1	1	1	1	1	1	1	1	2	1	2	2	1	2
????	6	2	2		3	2	1	2	1	3	3	3	3	3	3	3	3	3	3	3	3	3	3	3	3	3	3	3	3	3	3	3	3	1	1	1	1	1	1	1	1	1	1	1	1	1	2	1	1
????	6	2	1	13	2	2	2	1	1	1	5	1	5	1	5	1	5	1	5	1	5	1	5	1	5	1	5	1	1	5	1	5	1	1	1	1	1	1	4	1	1	4	4	1	1	1	4	1	4
????	6	2	2	12	3	2	1	2	4	1	1	2	1	1	1	1	1	1	1	1	1	1	1	1	2	5	4	1	5	1	1	4	4	2	1	2	1	1	1	1	1	2	1	2	1	2	1	1	1
????	6	2	1	12	2	4	4	2	4	3	3	2	2	2	4	3	2	2	4	3	2	3	4	3	3	4	4	4	4	2	2	2	4	3	2	4	2	1	1	3	3	2	2	1	4	1	4	4	3
????	6	2	1	13	3	2	2	1	3	4	4	2	4	5	5	1	5	5	5	5	4	4	5	5	3	3	3	3	3	2	4	4	4	3	3	3	4	2	1	4	3	3	3	4	4	1	1
????	6	2	1	12	3	2	2	2	1	1	1	1	1	1	1	1	1	1	1	5	1	1	1	5	5	1	5	5	5	1	1	5	5	2	1	2	1	1	1	1	2	1	1	2	1	1	1	1	2
????	6	2	1		2	1	2	1	1	3	3	3	3	3	3	3	5	3	5	3	5	3	5	5	3	3	5	3	5	5	5	3	3	3	3	1	1	1	1	2	2	1	2	2	1	1	4	2	2
????	6	2	2	12	3	2	1	2	1	5	5	5	2	4	4	4	4	2	1	2	5	5	2	4	5	5	5	5	4	2	2	4	2	2	2	3	2	1	2	2	2	2	1	3	4	1	2	2	2
????	6	2	2	12	4	2	1	1	1	5	5	5	1	5	1	1	1	1	1	1	1	1	1	1	5	5	5	5	5	1	1	5	5	1	1	1	1	1	1	1	1	1	1	1	1	1	1	2	1
????	6	2	1	13	2	2	2	2	1	1	1	1	5	5	5	5	5	1	1	1	1	1	1	5	5	1	3	2	4	1	2	1	3	1	2	1	2	1	1	1	1	2	1	1	1	1	3	1	4
????	6	2	2	35	3	4	4	1	1	1	1	1	1	1	1	1	1	1	1	1	1	1	1	4	1	5	5	5	5	1	1	1	5	1	2	1	1	1	1	2	1	1	1	1	1	1	2	1	1
????	6	2	2	12	2	1	2	1	1	5	5	5	4	3	3	1	1	3	5	3	3	3	5	3	1	3	4	3	5	1	5	1	3	3	1	1	1	3	4	1	4	1	1	1	1	1	1	4	4
????	6	2	2	12	3	2	2	1	1	1	1	4	3	3	1	1	1	3	5	4	4	3	3	2	2	2	2	5	5	2	2	5	2	1	1	1	1	1	1	1	1	1	1	1	1	1	2	1	2
????	6	3	2	12	3	3	3	1	4	3	3	2	3	2	4	1	3	2	4	3	2	3	4	2	3	1	3	2	3	2	4	3	2	2	3	4	2	1	3	3	2	3	4	3	2	3	3	2	3
????	6	3	1	12	2	2	2	2	4	2	2	5	2	3	2	1	4	5	2	1	2	1	2	1	2	1	2	2	2	1	1	2	1	2	2	3	2	2	3	2	2	3	1	1	1	2	1	2	1
????	6	3	1	12	2	2	2	1	1	5	5	5	5	5	1	1	1	1	1	1	1	1	1	5	5	5	5	5	5	1	1	5	3	1	1	1	1	1	1	1	1	1	1	1	1	1	1	3	1
????	6	3	2	13	3	2	2	2	1	1	1	1	1	1	1	1	1	1	1	1	5	1	1	1	1	1	1	1	5	1	1	2	5	2	1	1	1	1	1	1	1	1	1	1	1	1	1	1	1
????	6	3	2		3	1	1	2	1	2	3	2	3	2	2	1	3	3	3	2	1	1	3	2	5	3	5	1	2	2	2	1	3	4	2	3	1	1	1	1	1	1	2	1	1	1	4	2	3
????	6	3	2	12	3	2	2		3	4	3	3	3	3	3	3	3	4	4	4	3	2	3	1	2	3	1	1	5	1	2	1	2	2	2	2	3	2	2	2	3	3	4	2	2	2	2	2	3
????	6	3	1	13	2	2	3	1	1	5	5	5	5	5	5	1	5	1	5	1	2	5	5	5	5	5	5	1	5	1	5	5	5	3	4	3	2	4	2	4	4	2	4	2	4	4	4	4	4
????	6	3	1	12	3	2	2	2	2	2	2	2	1	1	1	1	1	1	1	1	1	3	3	3	4	4	3	4	4	2	3	2	4	2	2	3	2	2	2	1	2	2	1	2	1	1	2	2	1
????	6	3	1	12	1	2	1	1	1	1	1	1	1	1	1	1	1	1	1	5	5	1	1	5	5	5	1	5	5	2	1	5	5	1	1	1	1	1	1	1	1	1	1	1	1	1	1	1	1
????	6	3	1	13	3	2	3	2	1	4	4	3	4	4	4	2	3	2	3	4	5	2	4	4	4	4	4	4	4	3	4	4	4	2	1	2	1	1	2	1	1	2	1	2	1	2	3	1	2
????	6	3	1		2	2	1	2	1	4	2	3	4	3	2	2	4	2	3	3	4	3	4	4	2	4	4	2	4	2	2	4	3	1	1	1	1	1	1	1	1	1	1	1	1	1	1	1	1
????	6	3	2	13	4	2	2	2	1	3	3	3	3	3	3	3	3	3	3	3	3	3	3	3	3	3	3	3	3	3	3	3	3	2	1	1	1	1	1	1	1	1	1	1	1	1	2	1	4
????	6	3	1	12	1	3	3	2	1	1	1	1	1	1	1	1	1	1	1	1	5	1	1	1	1	5	1	4	4	1	1	5	4	1	1	1	1	1	1	1	1	1	1	1	1	1	1	1	1
????	6	3	1	12	1	3	2	1	2	1	1	1	1	1	1	1	1	1	1	1	1	1	1	1	1	2	3	3	2	3	2	4	4	3	2	3	1	3	2	1	3	2	2	1	1	1	2	2	3
????	6	3	1	13	3	2	2	2	2	5	5	5	4	4	5	4	3	3	1	3	3	4	3	3	2	3	4	4	4	2	2	2	4	1	1	1	1	1	1	1	1	1	1	1	1	1	3	2	1
????	6	3	2	12	4	1	1	2	1	1	1	1	1	1	1	1	1	1	1	1	1	1	3	1	1	5	3	5	5	1	3	3	5	1	2	1	1	1	1	1	1	1	1	2	1	1	3	1	1
????	6	3	1	12	2	2	1	2	3	2	3	4	2	3	1	5	4	3	2	3	2	5	3	2	4	2	4	5	1	2	5	4	5	4	3	3	2	3	2	3	2	3	4	3	2	4	2	1	2
????	6	3	2		3	2	2	2	1	1	1	3	1	1	2	1	1	1	1	1	1	1	1	2	2	5	3	5	3	1	2	2	2	1	1	1	1	1	1	1	1	1	1	1	1	1	1	2	2
????	6	3	2		3	2	2	1	2	1	3	1	1	1	1	1	1	2	3	2	2	3	2	4	3	2	3	4	5	3	4	3	2	3	2	2	3	2	3	2	3	3	3	2	2	3	2	2	3
????	6	3	2	13	2	2	1	2	1	1	1	1	1	1	1	1	1	1	1	1	1	1	1	1	5	1	1	1	5	1	1	1	1	1	1	1	1	1	1	1	1	1	1	1	1	1	1	1	1
????	6	3	1	13	2	3	3	1	1	1	1	1	1	1	2	2	1	1	1	1	1	1	1	1	1	4	1	2	5	1	2	4	4	2	1	1	1	1	1	1	1	1	1	1	1	1	2	1	1
????	6	3	2	12	2	3	1	2	1	4	3	2	4	3	2	4	3	2	3	3	4	3	2	3	4	2	4	3	3	4	2	3	4	2	1	1	1	1	2	1	1	1	1	1	1	1	1	2	2
????	6	3	1	12	4	3	3	2	4	3	3	2	4	3	3	2	3	3	1	5	5	1	3	3	3	3	4	3	3	3	3	3	3	2	3	3	3	3	2	1	2	2	3	3	3	3	2	2	2
????	6	3	2		3	3	1		1	1	2	3	2		3	3	2	3	1	3	4	2	2	4	2	3	3	3	3	3	2	3	2	2	1	3	2	1	3	1	3	2	1	1	1	1	1	3	3
????	6	3	2	13	1	1	2	2	2	5	5	3	5	4	4	1	2	1	1	1	5	3	2	1	4	4	5	3	2	1	3	5	4	2	2	2	1	2	3	1	2	1	3	3	1	3	4	2	1
????	6	3	2	13	1	2	2	2	3	2	2	3	4	3	2	2	1	1	2	1	1	3	4	3	4	3	4	2	2	1	3	2	3	2	1	1	1	1	2	1	1	1	1	1	1	1	1	1	1
????	6	3	2	13	4	2	1	1	2	5	5	1	4	5	5	1	5	1	5	5	1	5	5	1	5	5	5	5	5	1	5	5	5	1	2	1	1	1	2	1	3	1	1	2	1	1	1	2	4
????	6	3	2	13	1	2	3	2	1	1	1	1	1	1	1	1	1	1	1	1	1	1	1	4	1	4	1	2	5	1	1	5	5	2	1	4	2	1	3	1	2	4	1	3	1	1	2	1	3
????	6	3	1	12	2	2	1	2	2	5	5	1	2	5	3	1	1	1	1	5	5	1	1	5	5	5	5	3	5	1	5	5	3	1	1	1	2	1	1	1	1	1	3	1	1	1	1	2	2
????	6	3	2	12	1	1	1	2	1	3	3	3	3	3	3	1	3	3	3	3	5	3	3	3	3	3	4	3	3	3	3	3	3	3	2	3	2	1	2	1	2	1	1	1	1	3	3	2	1
????	6	3	1		3	2	1	3	4	1	1	2	2	2	1	2	1	2	1	1	5	1	1	2	4	4	2	2	2	2	2	4	2	2	2	3	1	1	1	1	1	1	1	1	1	1	2	1	1
????	6	3	2	12	1	2	2	1	1	1	1	1	1	1	5	1	1	1	1	5	5	1	1	1	5	5	5	1	5	1	3	5	3	2	2	1	1	1	1	1	2	2	2	2	1	2	1	2	1
????	6	3	2	12	3	2	2	3	1	3	4	4	4	4	4	4	2	2	3	2	2	4	4	3	1	1	1	4	3	2	2	2	3	1	2	1	1	1	1	1	2	1	2	3	1	1	1	1	1
????	6	3	2	12	2	2	2	2	2	1	1	1	1	1	1	1	1	1	1	1	5	1	1	5	5	5	1	5	5	1	5	5	5	1	1	1	1	1	1	1	1	1	1	1	1	1	1	1	1
????	6	3	1	13	1	3	3	2	2	1	1	1	1	1	1	1	1	1	1	1	1	1	1	1	1	1	1	2	4	1	1	1	1	1	1	1	1	1	1	1	1	3	1	1	1	1	1	1	2
????	6	3	1	12	2	2	2	2	1	1	1	1	1	1	1	1	1	1	1	1	1	1	2	2	2	4	1	1	4	1	1	5	5	2	3	2	1	1	1	1	1	2	1	1	1	1	1	3	2
????	6	3	2		3	4	3	2	1	3	2	2	3	1	2	1	4	2	1	5	4	1	4	3	3	3	5	3	2	2	3	2	3	3	2	2	2	1	1	2	3	1	3	4	1	2	3	2	2
????	6	3	2		1	1	1	1	2	1	1	1	1	1	1	1	1	1	1	1	1	1	1	3	1	3	3	4	5	1	3	4	4	1	1	1	1	1	1	1	1	1	1	1	1	1	2	1	1
????	6	3	1	13	2	2	2	2	1	1	1	1	1	1	1	1	1	1	1	1	2	1	1	1	5	4	5	4	4	1	1	5	5	1	1	1	1	1	1	1	1	1	1	1	1	1	1	1	1
????	6	3	2	12	1	2	3	1	4	3	3	5	5	5	3	4	1	2	1	3	5	3	5	1	5	5	5	5	3	1	3	5	4	3	4	1	1	3	1	2	2	1	2	3	1	3	2	1	2
????	6	3	2	12	1	1	1	2	2	2	1	1	2	5	4	3	2	2	3	1	5	5	5	1	1	3	4	2	3	2	2	3	2	2	2	1	3	2	2	4	2	1	3	3	2	1	4	3	2
????	6	3	2	13	3	3	2	1	1	1	2	1	1	1	1	1	1	1	1	1	1	1	1	1	4	5	1	4	5	2	1	5	5	3	3	3	3	3	3	3	3	3	3	3	3	3	3	1	1
????	6	3	1	12	3	2	1	2	2	3	3	3	3	3	3	3	3	3	5	3	5	3	3	5	5	5	5	4	4	3	3	4	3	2	3	2	2	2	2	2	2	2	3	3	1	1	2	1	1
????	6	3	2	12	1	3	1	1	2	1	1	1	1	1	1	1	1	1	1	5	5	4	3	2	2	5	5	4	4	2	2	5	5	2	2	1	1	2	1	1	2	2	1	1	1	1	2	2	1
????	6	3	2	13	2	2	1	2	2	4	3	1	2	3	3	3	2	3	4	3	5	2	4	2	2	1	2	1	5	1	1	3	3	2	1	1	1	1	1	1	1	1	1	1	1	1	2	1	1
????	6	3	2		3	1	1	3	4	4	4	4	4	4	4	1	3	1	1	1	5	2	5	4	5	5	5	4	3	1	3	4	3	2	2	2	1	2	3	4	3	2	3	4	3	2	1	1	2
????	6	3	2	12	2			2	4	1	1	3	1	1	1	1	1	1	1	1	3	1	1	3	3	5	4	3	5	1	1	5	3	2	2	2	1	1	1	1	1	1	1	3	1	4	1	2	3
????	6	3	1	11	2	4	2	1	1	1	1	1	1	1	1	1	1	1	1	1	1	1	4	1	1	3	2	1	5	1	5	4	4	1	1	1	1	1	1	1	1	2	1	1	1	1	2	2	1
????	6	3	2	11	3	4	3	1	1	2	3	5	3	2	3	3	2	3	1	3	2	2	1	2	3	4	3	4	1	1	2	4	3	3	4	2	1	2	1	3	2	1	3	2	1	3	4	2	3
????	6	3	1	11	3	1	2	2	1	2	5	1	1	2	1	3	5	4	1	5	5	5	5	5	4	5	4	5	5	2	5	5	5	2	2	2	1	1	1	1	2	1	2	1	1	1	2	1	2
????	6	3	1		2	2	1	1	1	1	1	1	1	1	1	1	1	1	1	1	1	1	5	1	1	1	1	1	1	1	1	1	1	1	1	1	1	1	1	1	1	1	1	1	1	1	1	2	2
????	6	3	2	12	2	1	1	2	1	1	1	1	4	4	4	1	1	1	1	1	5	1	1	4	5	5	4	4	4	1	1	4	5	1	1	1	1	1	1	1	1	1	1	1	1	1	1	1	1
????	6	3	1	12	2	1	1	2	1	1	1	1	1	1	1	1	1	1	1	1	5	1	1	1	5	5	5	5	5	1	1	5	5	1	1	1	1	1	1	1	1	1	1	1	1	1	1	1	1
????	6	3	2	12	3	2	2	1	1	1	1	1	1	1	1	1	1	1	1	1	5	1	1	1	5	5	1	5	5	1	1	5	5	1	1	1	1	1	1	1	1	1	1	1	1	1	1	1	1
????	6	3	1		1	2	2	1	1	1	1	1	1	1	3	1	1	1	1	1	1	1	4	2	3	3	2	3	4	1	3			2	2	2	1	2	1	1	1	1	1	2	1	1	2	1	2
????	6	3	1	12	2	2	2	2	1	5	5	3	4	3	4	3	1	1	1	1	1	1	2	1	1	1	5	4	4	1	3	3	3	1	2	2	2	2	1	3	2	3	3	2	3	1	1	1	3
????	6	3	2	12	1	2	2	2	1	1	1	1	1	1	1	1	1	1	1	1	1	1	4	1	1	3	1	3	3	1	1	3	3	1	2	3	2	3	4	2	3	4	2	3	4	3	2	2	3
????	6	4	1	12	3	2	2	2	1	4	4	4	4	4	4	4	4	2	4	2	4	4	4	4	2	4	4	4	4	1	1	4	4	2	3	1	1	1	1	1	2	1	3	2	2	2	3	1	1
????	6	4	1	13	2	2	1	2	1	3	3	1	5	3	3	1	3	5	3	2	3	4	3	3	5	3	4	3	3	1	3	2	1	3	3	3	3	3	2	1	2	1	2	3	1	1	1	2	1
????	6	4	1	12	2	2	2	2	2	4	5	3	3	4	2	3	3	1	3	4	4	4	4	2	4	4	4	3	4	2	2	3	4	2	2	3	2	3	1	2	2	1	2	2	3	1	1	2	2
????	6	4	1	12	3	2	2	2	2	4	4	3	4	4	4	3	5	4	4	4	5	4	5	4	4	4	5	4	4	4	4	4	4	1	2	1	1	1	1	1	1	1	2	2	1	1	3	1	1
????	6	4	2	12	3	2	2	2	1	1	1	1	1	1	1	1	1	1	1	5	5	1	1	5	5	5	1	1	5	4	1	1	5	1	1	1	1	1	1	1	1	1	1	1	1	1	1	1	1
????	6	4	1	13	2	2	1	2	1	4	4	4	4	4	4	3	4	5	1	5	5	1	5	3	3	4	4	3	4	2	3	4	4	2	2	1	1	1	2	1	1	1	1	2	1	2	3	2	1
????	6	4	2	12	3	2	1	2	2	4	4	4	4	3	4	4	4	5	5	4	1	5	5	5	3	3	3	3	3	1	3	3	3	3	3	3	1	3	4	2	3	3	2	3	2	4	3	3	4
????	6	4	2	13	1	2	1	2	1	2	2	2	2	2	2	2	1	2	5	1	5	4	1	4	2	4	4	4	5	1	4	5	5	1	1	1	1	1	1	1	1	1	1	1	1	1	1	4	4
????	6	4	1	12	3	3	3	2	1	5	5	5	5	5	4	5	3	4	2	4	5	1	4	5	5	5	5	4	5	1	5	5	4	3	2	3	3	2	3	2	2	1	3	3	3	2	4	3	1
????	6	4	2	12	3	2	1	2	1	3	3	3	3	3	2	1	4	4	4	4	4	4	3	5	5	5	5	3	4	5	5	5	5	1	1	2	1	2	2	1	1	1	2	2	1	2	2	1	2
????	6	4	1	12	2	2	2	3	4	5	5	3	5	5	3	3	3	5	5	5	5	5	5	3	5	5	5	3	3	5	5	3	3	1	2	3	2	3	2	3	2	4	1	3	3	3	3	3	3
????	6	4	2	12	1	2	2	1	4	1	1	1	1	1	1	5	1	1	1	5	5	1	1	1	5	5	1	5	5	1	1	5	5	4	4	4	4	4	4	3	2	1	1	1	2	3	4	4	4
????	6	4	2	13	3	2	2	2	1	2	2	3	3	2	3	3	4	3	3	3	5	4	3	5	3	3	4	3	3	1	3	4	4	2	3	3	1	3	3	1	1	2	1	2	1	1	3	2	2
????	6	4	1	12	3	1	2	2	1	5	5	5	5	5	5	1	5	1	1	5	5	5	5	5	5	5	5	5	5	1	5	5	5	3	3	1	1	4	4	1	1	1	1	4	1	1	4	4	4
????	6	4	2	12	3	2	2	2	1	1	1	1	1	1	2	1	2	1	1	2	5	1	4	4	4	4	5	3	5	1	2	5	5	1	1	1	2	1	2	2	2	1	1	1	2	1	2	2	1
????	6	4	1	13	4	1	3	2	1	5	5	5	5	5	5	1	2	4	2	4	2	2	5	2	4	5	5	2	2	1	2	2	1	2	4	4	3	3	2	2	2	2	1	2	2	2	4	2	2
????	6	4	2	12	3	1	1	2	1	3	3	2	2	1	2	1	1	1	1	1	1	1	1	1	4	3	1	1	4	1	2	3	3	2	1	1	1	1	2	1	1	1	1	1	1	2	2	1	1
????	6	4	2		3	2	2	2	1	5	5	5	5	5	5	4	5	5	1	5	5	5	5	5	2	2	5	4	2	1	5	5	2	1	1	2	2	2	2	2	2	1	1	1	2	2	2	2	2
????	6	4	1	12	3	2	2	3	2	5	5	5	5	5	5	2	5	2	2	5	5	2	5	5	5	2	5	5	2	5	5	2	2	2	3	2	2	1	1	1	2	2	2	2	1	1	4	1	1
????	6	4	2	11	3	3	2	1	2	4	5	5	1	5	5	1	5	1	1	1	5	1	5	4	5	5	1	5	5	1	1	5	5	4	4	4	4	2	4	4	4	1	2	4	1	4	2	4	1
????	6	4	2	12	2	2	2	1	1	1	1	1	1	1	1	1	3	1	1	5	5	1	1	5	5	5	3	5	3	1	1	5	5	1	1	2	1	2	1	1	2	1	1	1	1	1	2	1	2
????	6	4	2	12	1	1	2	2	1	5	5	5	5	4	5	4	5	5	1	4	5	2	4	5	4	4	5	1	2	5	2	2	2	3	3	2	2	2	1	1	2	2	1	2	2	2	1	2	4
????	6	4	1		3	2	2	2	1	5	4	5	5	1	5	1	1	1	5	1	2	1	5	2	5	3	5	1	1	5	2	1	5	3	2	1	1	1	4	3	2	1	3	3	1	1	4	4	2
????	6	4	2	13	2	3	2	2	4	4	1	2	1	4	5	1	2	1	5	1	4	1	5	5	5	5	5	4	4	2	1	4	5	2	1	1	4	4	4	1	3	1	2	2	1	4	4	2	3
????	6	4	2	13	3	2	3	3	2	1	1	5	5	1	5	1	5	1	5	1	5	1	5	1	5	3	5	3	2	5	1	5	2	1	3	1	1	1	1	1	1	1	1	1	1	1	3	3	1
????	6	4	1	12	2	2	2	2	4	5	2	3	1	2	4	2	4	3	5	4	2	5	5	1	5	5	4	3	4	1	1	2	5	3	2	4	3	4	2	1	3	2	4	2	3	1	2	2	3
????	6	4	2	12	2	3	3	2	2	4	4	3	4	4	4	1	1	1	1	1	1	1	4	4	4	4	4	4	5	1	2	5	5	2	2	2	2	2	4	3	4	4	1	1	4	1	3	1	1
????	6	4	1	12	2	4	4	2	1	1	2	2	2	2	2	3	2	1	2	2	1	2	3	3	1	2	1	1	3	1	2	2	3	2	1	2	1	1	2	2	2	1	2	2	2	3	2	2	2
????	6	4	2	12	1	1	1	1	1	1	1	1	1	1	1	1	1	1	1	1	1	2	3	3	3	3	3	3	4	1	3	3	3	1	1	1	1	1	2	2	1	1	1	1	1	1	1	1	4
????	6	4	2	13	3	3	1	2	1	3	3	3	3	3	3	2	3	2	1	1	4	2	1	3	2	3	4	3	3	1	3	3	3	2	3	3	3	2	3	3	3	2	3	3	1	2	3	2	3
????	6	4	1		3	2	3	1	1	3	1	1	1	2	1	1	1	1	1	1	1	1	5	1	3	1	5	5	1	1	1	5	5	3	1	4	1	1	1	1	1	1	1	1	1	1	1	1	1
????	6	4	2		2	2	2	2	1	1	1	1	1	1	1	1	1	1	1	3	1	1	1	1	4	5	5	5	5	1	1	5	5	1	3	1	1	1	3	1	1	1	1	1	1	1	1	1	1
????	6	4	2	12	2	1	2	2	1	2	1	4	1	2	4	1	1	2	1	1	1	1	5	1	5	4	3	5	5	1	2	5	5	2	3	3	3	2	4	3	2	3	4	2	3	4	3	1	3
????	6	4	2	12	1	1	2	1	1	1	5	5	5	5	5	5	5	5	5	5	5	5	5	5	5	5	5	5	5	5	5	5	5	1	1	1	1	1	1	1	1	1	1	1	1	1	1	4	4
????	6	4	1	12	3	2	2	2	1	3	3	3	3	3	3	3	3	1	1	1	1	2	1	2	3	3	3	3	3	3	3	3	3	3	3	4	3	3	3	3	3	3	3	3	3	3	3	3	3
????	6	4	1		1	2	2	1	1	3	4	3	4	2	4	3	4	2	1	2	4	3	3	5	3	4	5	5	3	5	3	4	3	2	3	2	2	3	3	2	3	1	2	3	1	3	2	2	2
????	6	4	2	13	3	2	2	1	1	1	5	5	5	4	4	5	4	4	4	5	5	4	5	5	5	5	5	5	5	5	5	1	1	2	1	2	1	2	1	1	1	1	1	1	1	2	2	1	1
????	6	4	1	12	2	2	2	2	4	3	1	4	3	3	4	1	1	1	1	1	3	1	1	3	5	4	3	4	4	1	2	3	4	2	2	2	2	1	1	2	2	2	2	1	1	1	2	1	1
????	6	4	2	12	3	2	2	2	1	3	2	2	3	2	2	1	1	1	1	3	1	1	2	4	4	5	4	4	3	1	2	3	4	2	2	1	1	1	2	1	1	2	1	1	1	3	2	2	2
????	6	4	1	12	2	2	2	2	1	1	1	1	1	1	1	1	5	5	4	1	5	1	5	1	1	1	4	5	4	1	1	5	4	1	2	2	1	1	4	2	2	1	1	1	2	1	1	2	2
????	6	4	1	12	2	2	2	2	1	1	1	1	1	1	1	1	1	1	1	1	5	1	4	1	1	4	1	4	2	1	1	1	1	1	1	1	1	1	1	1	1	1	1	1	1	1	1	1	1
????	6	4	2	12	3	1	1	1	1	4	4	4	3	1	4	1	1	1	1	5	1	1	1	3	5	5	5	5	5	1	1	5	5	3	1	1	1	1	1	3	2	1	1	2	1	4	3	3	2
????	6	4	1		2	2	2	2	1	5	5	1	1	1	1	1	1	1	5	1	1	1	1	1	1	1	1	1	5	1	1	1	1	1	1	1	1	1	1	1	1	1	1	1	1	1	2	1	2
????	6	4	2	12	2	2	2	1	1	5	5	5	5	5	5	1	5	1	1	5	5	1	4	1	5	5	5	5	5	1	5	5	5	1	1	1	1	1	1	1	1	1	1	1	1	1	4	4	3
????	6	4	1	11	2	2	2	2	1	5	5	5	5	5	5	4	5	4	1	2	3	5	5	4	3	1	2	2	3	1	2	5	5	4	4	4	4	4	4	4	4	4	4	4	4	4	4	4	4
????	6	4	1	12	3	2	2	2	2	3	3	4	3	2	4	3	4	2	2	3	4	2	3	4	4	4	3	3	2	2	2	2	4	2	1	2	1	1	2	2	3	1	2	3	2	1	2	3	2
????	6	4	2	12	2	3	2	2	2	3	3	4	4	3	3	1	4	3	1	5	5	1	3	1	3	3	5	3	1	1	3	1	2	1	1	2	1	2	4	1	2	3	1	1	2	1	2	1	3
????	6	4	1	12	2	1	2	2	2	4	4	1	5	5	4	1	4	3	1	2	1	1	2	4	4	4	3	3	2	3	3	3	4	2	2	2	1	1	1	2	2	3	2	3	1	1	3	1	1
????	6	4	1	13	2	2	2	2	1	5	4	4	4	5	4	4	3	2	5	5	5	5	4	4	4	5	5	5	2	3	5	4	5	3	4	4	4	4	3	2	2	1	2	2	3	2	2	3	1
????	6	4	2	12	2	2	2	2	1	4	4	4	4	4	4	2	2	2	2	2	2	2	2	2	4	4	4	4	2	2	4	4	4	2	3	2	2	2	2	2	2	2	2	2	1	2	1	2	2
????	6	4	1	12	2	1	4	1	4	5	5	5	5	2	2	2	2	3	4	2	5	5	4	1	4	4	5	3	4	1	4	2	3	3	4	4	4	2	1	1	4	4	2	4	2	3	2	2	3
????	6	4	2	13	1	2	2	2	2	2	3	2	3	2	3	2	2	3	3	2	3	2	3	2	3	2	3	2	2	1	2	1	2	2	2	1	2	3	2	3	2	3	2	3	2	3	1	2	4
????	6	4	1	12	3	2	2	2	2	2	2	1	3	3	3	1	3	3	5	5	1	5	4	1	3	4	2	4	5	1	4	4	3	1	1	3	1	1	1	1	1	3	1	3	1	1	3	1	3
????	6	4	2	12		3	3	1	1	3	3	2	3	4	3	4	2	3	3	4	2	3	4	3	2	3	4	3	3	1	3	3	3	1	1	1	1	1	1	1	1	1	1	1	1	1	1	2	3
????	6	4	1		2	3	4	1	1	5	4	3	5	1	5	3	1	1	1	5	1	1	1	5	5	5	5	5	5	1	5	5	5	2	3	2	3	1	1	1	1	1	2	3	3	1	3	2	1
????	6	4	2	13	2	2	3	3	1	1	1	1	1	1	1	1	1	1	1	1	5	1	1	2	3	4	4	4	3	4	1	3	3	1	1	1	1	1	1	1	1	1	1	1	1	3	1	2	2
????	6	5	2	12	2	2	1	2	1	1	1	3	1	1	3	1	1	1	1	3	3	1	1	3	3	3	5	3	3	1	5	3	3	2	2	1	1	1	1	2	2	2	1	1	1	2	1	1	2
????	6	5	2	13	1	1	2	1	1	1	1	1	1	1	3	1	1	1	1	1	1	3	1	1	1	2	3	4	1	1	2	2	1	1	1	1	1	1	1	1	1	1	1	1	1	1	1	2	2
????	6	5	1		3	4	4	1	1	1	1	3	1	1	2	1	5	1	5	1	5	1	5	1	5	4	4	4	4	1	5	3	4	1	1	1	1	1	1	1	1	1	1	1	1	1	1	1	1
????	6	5	1	12	4	2	1	2	2	5	5	3	2	5	5	3	5	3	1	5	5	3	5	5	5	5	5	5	5	3	5	5	5	2	2	1	1	1	1	2	2	1	1	2	1	2	4	1	1
????	6	5	2	12	3	1	1	1	2	1	1	1	1	3	1	1	1	1	1	1	1	1	1	1	3	4	1	3	4	1	1	1	3	1	1	1	1	1	1	1	1	1	1	1	1	1	1	1	2
????	6	5	2	12	1	2	2	2	2	2	2	2	2	2	2	1	1	1	2	4	5	4	4	4	4	4	4	4	4	4	2	4	4	2	1	1	2	2	2	1	2	1	1	2	1	2	2	1	2
????	6	5	1	12	2	3	3	2	1	3	5	2	3	2	4	2	3	2	1	3	2	4	3	2	2	3	4	2	3	1	3	3	2	2	1	3	1	2	1	2	2	1	2	3	1	1	3	2	2
????	6	5	2	12	4	2	1	1	2	1	1	3	2	2	3	3	2	3	1	4	4	1	3	2	5	5	4	4	2	1	4	5	5	2	3	1	2	1	2	3	2	1	2	1	1	1	2	1	2
????	6	5	2	12	2	1	1	2	1	1	1	1	1	1	1	1	1	1	1	1	3	1	1	1	5	4	1	1	4	1	1	1	4	2	2	3	1	1	1	1	1	1	1	1	1	1	1	1	3
????	6	5	1	12	2	2	2	2	1	1	1	1	1	1	1	1	1	1	1	1	1	1	1	1	1	5	1	1	5	1	1	5	5	2	3	2	1	1	3	1	1	1	2	1	1	1	1	1	1
????	6	5	2	12	4	2	2	2	2	4	5	5	4	3	2	1	3	1	1	1	2	1	1	2	3	4	5	4	5	2	5	3	4	1	1	1	1	1	1	1	3	1	3	3	1	3	3	3	2
????	6	5	1	12	2	3	3	2	1	1	1	1	1	1	1	1	1	1	1	1	1	1	1	5	5	5	1	5	5	1	4	5	5	2	2	3	1	1	1	1	1	1	1	1	1	1	1	1	3
????	6	5	2	12	3	2	2	2	1	2	2	2	2	2	2	1	1	1	1	1	2	2	2	4	4	4	4	2	5	4	4	5	4	2	3	2	2	1	1	1	1	1	2	2	1	1	2	2	2
????	6	5	2	13	3	2	1	2	1	1	1	5	5	1	1	1	1	1	1	1	5	1	1	1	5	5	5	5	5	1	5	5	5	1	1	1	1	1	3	3	1	1	1	1	1	1	1	2	2
????	6	5	1	12	3	2			1	5	5	5	5	5	5	3	3	3	3	3	3	5	3	3	5	5	5	3	3	1	3	1	3	4	4	3	3	3	3	3	3	3	3	3	3	1	4	3	3
????	6	5	2	13	3	2	2	2	1	1	1	1	1	1	1	1	1	1	1	1	1	1	1	1	1	3	4	4	5	1	4	3	5	1	1	1	1	1	1	1	1	1	1	1	1	1	1	1	3
????	6	5	1	12	3	2	2	2	2	1	1	1	1	1	1	1	1	1	1	1	5	1	1	1	1	1	1	5	5	1	1	5	5	1	1	1	1	1	1	1	1	1	1	1	1	1	1	1	1
????	6	5	2	12	1	3	2	1	4	3	3	4	4	3	2	1	2	1	1	4	2	1	2	1	4	5	2	5	4	4	1	4	5	1	1	1	1	1	1	1	1	1	1	1	1	1	3	2	1
????	6	5	2	12	3	2	1	2	2	2	2	3	2	1	1	1	1	1	1	2	5	2	1	2	5	5	4	3	4	2	1	4	4	2	3	2	2	1	1	2	1	1	2	2	1	1	2	2	3
????	6	5	2	12	4	2	1	2	1	1	4	5	5	5	5	1	5	1	1	5	5	1	1	5	5	4	5	1	5	1	4	5	5	3	1	1	1	1	1	1	1	1	1	1	1	4	4	4	1
????	6	5	2		2	2	3	2	4	1	1	5	1	4	4	1	1	1	1	1	1	1	1	1	5	4	5	5	5	1	5	5	5	1	2	1	1	1	1	4	3	1	1	3	1	3	4	3	3
????	6	5	1	12	1	2	2	2	3	3	4	1	4	4	4	3	1	1	1	1	5	3	3	4	4	4	5	3	4	4	2	3	5	2	1	3	2	2	2	2	3	3	1	2	2	1	2	2	2
????	6	5	1	13	2	3	2	2	2	4	4	4	4	4	4	4	2	4	2	1	4	2	4	2	4	4	4	4	4	2	2	4	3	3	3	2	3	2	2	2	3	2	3	3	3	3	2	3	3
????	6	5	1	11	3	2	3	2	2	2	2	2	2	2	2	2	2	2	2	4	4	3	4	4	4	4	2	3	4	2	2	2	2	2	2	2	1	1	1	2	2	1	2	1	1	1	1	1	1
????	6	5	2		2	5	3		1	2	1	2	5	3	2	4	2	4	1	2	1	4	1	5	2	1	4	2	2	2	1	1	2	2	1	1	1	1	1	2	1	1	1	2	1	1	1	1	1
????	6	5	1		2	2	2	2	4	1	1	2	3	2	1	1	2	2	1	2	4	4	4	1	3	4	4	3	3	1	2	3	2	1	1	1	1	1	2	2	1	2	2	1	1	1	1	1	1
????	6	5	1	13	2	2	1	1	1	2	2	1	2	1	1	1	5	1	1	1	2	1	1	5	1	1	1	5	5	1	5	5	5	1	1	1	1	1	1	1	1	1	1	1	1	1	2	1	1
????	6	5	1		2	2	2	2	1	1	1	1	1	1	1	1	1	1	1	1	5	1	1	1	1	5	5	5	5	1	1	1	5	1	1	1	1	1	1	1	1	1	1	1	1	1	1	1	4
????	6	5	1	13	2	2	1	2	1	1	1	1	1	1	1	1	1	1	1	1	1	1	2	2	2	4	4	4	4	1	2	4	4	1	1	1	1	1	1	1	1	1	1	1	1	1	1	1	1
????	6	5	2	12	2	3	3	2	1	5	5	4	5	4	5	4	5	4	5	5	4	5	5	2	2	3	3	4	2	3	2	3	4	3	4	2	2	2	2	2	2	2	3	2	2	2	4	2	2
????	6	5	2	13	4	2	2	1	1	1	1	1	1	1	1	1	1	1	1	1	1	1	1	1	4	4	4	4	4	1	1	1	1	1	1	1	1	1	1	1	1	1	3	1	1	3	3	1	3
????	6	5	2	13	2	3	2	1	2	1	1	1	1	1	1	1	1	1	1	1	1	1	1	4	4	4	4	4	4	1	1	5	5	1	1	1	1	1	1	1	1	1	3	1	1	1	1	1	3
????	6	5	1		2	2	2	1	1	1	1	1	1	1	1	1	1	1	1	1	1	1	5	5	5	1	1	1	1	1	5	5	5	1	1	1	1	1	1	1	1	1	1	1	1	1	1	2	3
????	6	5	2	13	3	2	2		1	1	1	1	1	1	1	1	1	1	1	1	5	1	1	5	5	5	1	5	5	1	1	5	1	1	1	1	1	1	1	1	1	1	1	1	1	1	1	1	1
????	6	5	2	12		2	2	2	1	1	1	1	1	1	1	1	1	1	1	1	5	1	1	1	5	5	1	1	5	1	1	5	5	1	1	1	1	1	1	1	1	1	1	1	1	1	3	1	1
????	6	5	1	13	2	3	2	2	4	1	1	2	2	2	1	1	1	1	1	1	1	1	2	2	4	2	4	4	5	1	2	3	4	2	1	1	1	1	1	1	2	1	1	1	1	1	1	2	1
????	6	5	1	13	2	2	1	1	1	1	1	2	1	1	1	1	1	5	3	1	1	1	5	1	1	1	1	1	1	1	3	1	5	1	1	1	1	1	1	1	1	1	1	1	1	1	1	1	1
????	6	5	2	13	3	2	3		4	1	1	1	1	1	1	1	1	1	1	1	1	1	1	5	1	5	1	1	5	1	1	1	1	2	1	1	1	1	1	1	1	1	1	1	2	1	1	1	1
????	6	5	2	12	3	2	2	1	1	1	1	1	1	1	1	1	1	1	1	5	5	1	1	1	1	5	5	5	5	1	1	5	5	1	1	1	1	1	1	1	1	1	1	1	1	1	1	1	1
????	6	5	2	12	3	2	2	2	4	5	4	4	4	4	3	1	2	2	1	4	2	2	2	2	4	4	4	2	3	4	2	3	3	2	3	2	2	1	1	1	3	4	1	2	1	2	3	2	1
????	6	5	2	12	3	1	2	3	4	3	4	4	4	5	4	5	5	5	4	3	3	3	2	2	3	3	1	1	5	5	4	5	5	3	2	2	2	3	4	4	1	1	1	2	2	3	3	1	2
????	6	5	1	12	5	1	1	2	3	5	5	5	5	5	5	5	5	5	5	5	5	5	5	1	1	1	1	5	1	5	5	5	5	4	4	4	4	4	4	4	4	3	4	4	3	3	4	4	4
????	6	5	1	12	2	2	1	2	4	1	1	1	5	1	1	1	1	1	1	1	1	1	1	1	5	5	5	1	5	1	1	1	1	1	1	1	1	1	1	1	1	1	1	1	1	1	1	1	1
????	6	5	2	12	2	1	1	1	1	1	3	1	3	5	5	5	1	5	1	1	1	1	3	1	5	5	1	5	5	1	3	5	5	1	2	4	1	1	4	1	4	1	3	4	1	4	1	4	4
????	6	5	1	12	2	2	2	2	1	2	2	1	1	1	1	1	1	1	1	1	1	1	1	1	1	1	1	1	1	2	2	2	2	1	1	4	1	1	1	1	1	4	1	1	1	1	1	1	1
????	6	5	2	12	1	2	2	2	1	4	4	1	4	4	1	1	1	1	1	1	4	1	1	1	1	4	4	4	5	1	1	5	5	2	1	2	2	1	1	1	2	1	1	1	1	2	1	1	2
????	6	5	1	13	2	3	2	2	4	1	1	1	1	1	1	1	1	1	1	1	1	1	1	1	1	1	1	1	2	1	1	1	1	1	1	1	1	1	1	1	1	1	1	1	1	1	1	1	1
????	6	5	2	12	3	3	2	2	1	3	3	3	3	3	3	3	3	3	5	1	1	1	1	5	5	5	5	5	5	1	5	1	4	4	4	4	4	4	2	2	2	2	2	4	3	2	2	4	4
????	6	5	2	13	2	4	4	1	1	1	1	1	1	1	1	1	1	1	1	1	1	1	1	1	1	1	1	1	3	1	1	3	5	1	1	1	1	1	1	1	1	2	1	1	1	1	1	1	1
????	6	5	1	12	2	2	2	2	1	1	1	1	1	1	1	1	1	1	1	1	1	1	1	5	5	5	1	5	5	1	5	5	5	2	2	2	1	1	2	1	1	1	1	1	1	1	1	2	2
????	6	5	1	12	3	3	2	1	2	1	1	1	1	1	1	1	1	1	1	1	1	1	1	5	5	5	2	4	5	1	1	4	5	1	1	1	1	1	1	1	1	1	1	1	1	1	2	1	1
????	4		1	10	2	1	3	2	4	4	4	1	2	3	3	2	3	3	1	3	3	4	3		3	2	3	3	2	1	3		2	2	3	1	1	3	2	4	1	1	2	2	3	1	1	1	4
????	4		1	10	4	2	3	2	4	1	1	1	5	1	5	1	1	5	1	1	5	1	5	5	5	5	5	5	5	5	5	1	1	4	4	4	1	4	2	1	1	1	4	4	2	3	2	2	4
????	4		1	10	2	2	1	2	2	2	2	1	2	2	1	1	2	2	1	5	5	2	2	1	5	5	5	4	5	2	5	5	5	2	1	2	1	1	1	1	4	1		2	1	1	2	1	3
????	4		1	10	3	5	3		2	2	1	3	4	2	1	4	2	2	4	1	3	2	3	5	4	3	2	3	2	1	2	3	5	2	3	2	2	3		3	2	1	1	1	1	2	1	1	2
????	4		1	10	3	2	2	2	2	2	1	2	1	2	3	2	2	2	2	4	4	2	1	5	5	4	4	5	1	2	1	2	1	3	2	2	1	2	1	2	2	1	2	3	1	2	4	1	1
????	4		1	11	3	2		1	2	3	3	4	5	3	3	3	2	1	1	2	1	4	2	5	3	5	5	3	2	1	3	3	2	2	2	3	2	1	4	3	3	2	2	2	1	3	2	3	3
????	4		2	10	4	2	3	2	4	4	5	5	5	4	3	4	4	1	1	1	1	3	5	4	4	4	4	4	3	1	1	3	2	3	2	4	2	3	3	2	3	4	1	1	2	4	1	1	4
????	4		2	10	3	2	2	2	4	5	5	4	1	5	2	2	5	1	5	5	2	1	2	2	5	5	5	5	5	1	5	5	5	2	2	3	1	3	4	2	2	3	4	4	4	1	4	1	2
????	4			10	3	1	1	1	3	1	3	2	4	2	1	1	2	1	4	2	1	1	2	1	2	1	2	1	1	2	1	1	1	1	2	3	2	1	3	1	2	4	1	2	1	2	1	1	1
[truncated: 2,514 more rows]
[truncated: 19 more columns]
